# Supplementary material for: Trained quantity discrimination in the invasive red-eared slider and a comparison with the native stripe-necked turtle
Source: Anim Cogn. 2024 Mar 26;27(1):26. doi: 10.1007/s10071-024-01850-0 (PMC10965720; doi:10.1007/s10071-024-01850-0)
Supplement: Supplementary file 5 — (XLSX 104 KB) [file 10071_2024_1850_MOESM5_ESM.xlsx]

## Sheet: Experiment 1
Trachemys scripta elegans (this study)											Mauremys sinensis (Lin et al., 2021)
Subject	Phase	Day	Date	Pair	Ratio	Difference	Correct trials	Total trials	Percentage		Subject	Phase	Day	Date	Pair	Ratio	Difference	Correct trials	Total trials	Percentage
TS11	1	1	2020-08-17	1 vs 3	0.33	2	11	20	0.55		MS11	1	1	2019-04-29	1 vs 3	0.33	2	18	20	0.9
TS11	1	2	2020-08-18	1 vs 3	0.33	2	12	20	0.6		MS11	1	2	2019-04-30	1 vs 3	0.33	2	15	20	0.75
TS11	1	3	2020-08-19	1 vs 3	0.33	2	13	20	0.65		MS11	1	3	2019-05-01	1 vs 3	0.33	2	19	20	0.95
TS11	1	4	2020-08-20	1 vs 3	0.33	2	17	20	0.85		MS11	1	4	2019-05-02	1 vs 3	0.33	2	17	21	0.809524
TS11	1	5	2020-08-21	1 vs 3	0.33	2	16	20	0.8		MS11	1	5	2019-05-03	1 vs 3	0.33	2	15	20	0.75
TS11	2	1	2020-08-22	2 vs 4	0.5	2	14	20	0.7		MS11	2	1	2019-05-04	2 vs 4	0.5	2	17	20	0.85
TS11	2	2	2020-08-23	2 vs 4	0.5	2	16	20	0.8		MS11	2	2	2019-05-05	2 vs 4	0.5	2	13	20	0.65
TS11	2	3	2020-08-24	2 vs 4	0.5	2	9	20	0.45		MS11	2	3	2019-05-06	2 vs 4	0.5	2	15	20	0.75
TS11	2	4	2020-08-25	2 vs 4	0.5	2	15	20	0.75		MS11	2	4	2019-05-07	2 vs 4	0.5	2	11	20	0.55
TS11	2	5	2020-08-26	2 vs 4	0.5	2	12	20	0.6		MS11	2	5	2019-05-08	2 vs 4	0.5	2	16	20	0.8
TS11	3	1	2020-08-27	3 vs 4	0.75	1	12	20	0.6		MS11	3	1	2019-05-09	3 vs 4	0.75	1	11	20	0.55
TS11	3	2	2020-08-28	3 vs 4	0.75	1	12	20	0.6		MS11	3	2	2019-05-10	3 vs 4	0.75	1	16	20	0.8
TS11	3	3	2020-08-29	3 vs 4	0.75	1	13	19	0.684211		MS11	3	3	2019-05-11	3 vs 4	0.75	1	13	20	0.65
TS11	3	4	2020-08-30	3 vs 4	0.75	1	14	20	0.7		MS11	3	4	2019-05-12	3 vs 4	0.75	1	13	20	0.65
TS11	3	5	2020-08-31	3 vs 4	0.75	1	15	21	0.714286		MS11	3	5	2019-05-13	3 vs 4	0.75	1	15	20	0.75
TS11	4	1	2020-09-01	4 vs 5	0.8	1	13	20	0.65		MS11	4	1	2019-05-14	4 vs 5	0.8	1	14	20	0.7
TS11	4	2	2020-09-02	4 vs 5	0.8	1	17	20	0.85		MS11	4	2	2019-05-15	4 vs 5	0.8	1	12	20	0.6
TS11	4	3	2020-09-03	4 vs 5	0.8	1	16	20	0.8		MS11	4	3	2019-05-16	4 vs 5	0.8	1	14	21	0.666667
TS11	4	4	2020-09-04	4 vs 5	0.8	1	14	20	0.7		MS11	4	4	2019-05-17	4 vs 5	0.8	1	12	20	0.6
TS11	4	5	2020-09-05	4 vs 5	0.8	1	13	21	0.619048		MS11	4	5	2019-05-18	4 vs 5	0.8	1	14	20	0.7
TS11	5	1	2020-09-06	6 vs 7	0.85	1	13	20	0.65		MS11	5	1	2019-05-19	6 vs 7	0.85	1	15	20	0.75
TS11	5	2	2020-09-07	6 vs 7	0.85	1	13	20	0.65		MS11	5	2	2019-05-20	6 vs 7	0.85	1	15	20	0.75
TS11	5	3	2020-09-08	6 vs 7	0.85	1	12	20	0.6		MS11	5	3	2019-05-21	6 vs 7	0.85	1	8	19	0.421053
TS11	5	4	2020-09-09	6 vs 7	0.85	1	14	20	0.7		MS11	5	4	2019-05-22	6 vs 7	0.85	1	11	21	0.52381
TS11	5	5	2020-09-10	6 vs 7	0.85	1	15	20	0.75		MS11	5	5	2019-05-23	6 vs 7	0.85	1	14	20	0.7
Subject	Phase	Day	Date	Pair	Ratio	Difference	Correct trials	Total trials	Percentage		Subject	Phase	Day	Date	Pair	Ratio	Difference	Correct trials	Total trials	Percentage
TS12	1	1	2020-08-17	1 vs 3	0.33	2	15	20	0.75		MS14	1	1	2019-04-29	1 vs 3	0.33	2	14	20	0.7
TS12	1	2	2020-08-18	1 vs 3	0.33	2	17	20	0.85		MS14	1	2	2019-04-30	1 vs 3	0.33	2	13	20	0.65
TS12	1	3	2020-08-19	1 vs 3	0.33	2	19	20	0.95		MS14	1	3	2019-05-01	1 vs 3	0.33	2	18	20	0.9
TS12	1	4	2020-08-20	1 vs 3	0.33	2	18	20	0.9		MS14	1	4	2019-05-02	1 vs 3	0.33	2	16	20	0.8
TS12	1	5	2020-08-21	1 vs 3	0.33	2	18	20	0.9		MS14	1	5	2019-05-03	1 vs 3	0.33	2	18	20	0.9
TS12	2	1	2020-08-22	2 vs 4	0.5	2	18	20	0.9		MS14	2	1	2019-05-04	2 vs 4	0.5	2	16	20	0.8
TS12	2	2	2020-08-23	2 vs 4	0.5	2	16	20	0.8		MS14	2	2	2019-05-05	2 vs 4	0.5	2	10	20	0.5
TS12	2	3	2020-08-24	2 vs 4	0.5	2	15	20	0.75		MS14	2	3	2019-05-06	2 vs 4	0.5	2	15	20	0.75
TS12	2	4	2020-08-25	2 vs 4	0.5	2	15	20	0.75		MS14	2	4	2019-05-07	2 vs 4	0.5	2	13	20	0.65
TS12	2	5	2020-08-26	2 vs 4	0.5	2	15	19	0.789474		MS14	2	5	2019-05-08	2 vs 4	0.5	2	14	20	0.7
TS12	3	1	2020-08-27	3 vs 4	0.75	1	15	20	0.75		MS14	3	1	2019-05-09	3 vs 4	0.75	1	12	20	0.6
TS12	3	2	2020-08-28	3 vs 4	0.75	1	16	20	0.8		MS14	3	2	2019-05-10	3 vs 4	0.75	1	15	20	0.75
TS12	3	3	2020-08-29	3 vs 4	0.75	1	13	20	0.65		MS14	3	3	2019-05-11	3 vs 4	0.75	1	17	20	0.85
TS12	3	4	2020-08-30	3 vs 4	0.75	1	17	20	0.85		MS14	3	4	2019-05-12	3 vs 4	0.75	1	14	20	0.7
TS12	3	5	2020-08-31	3 vs 4	0.75	1	16	20	0.8		MS14	3	5	2019-05-13	3 vs 4	0.75	1	15	20	0.75
TS12	4	1	2020-09-01	4 vs 5	0.8	1	16	20	0.8		MS14	4	1	2019-05-14	4 vs 5	0.8	1	12	20	0.6
TS12	4	2	2020-09-02	4 vs 5	0.8	1	16	20	0.8		MS14	4	2	2019-05-15	4 vs 5	0.8	1	13	20	0.65
TS12	4	3	2020-09-03	4 vs 5	0.8	1	15	20	0.75		MS14	4	3	2019-05-16	4 vs 5	0.8	1	15	20	0.75
TS12	4	4	2020-09-04	4 vs 5	0.8	1	14	20	0.7		MS14	4	4	2019-05-17	4 vs 5	0.8	1	13	20	0.65
TS12	4	5	2020-09-05	4 vs 5	0.8	1	15	20	0.75		MS14	4	5	2019-05-18	4 vs 5	0.8	1	14	20	0.7
TS12	5	1	2020-09-06	6 vs 7	0.85	1	16	20	0.8		MS14	5	1	2019-05-19	6 vs 7	0.85	1	13	20	0.65
TS12	5	2	2020-09-07	6 vs 7	0.85	1	13	21	0.619048		MS14	5	2	2019-05-20	6 vs 7	0.85	1	13	20	0.65
TS12	5	3	2020-09-08	6 vs 7	0.85	1	14	20	0.7		MS14	5	3	2019-05-21	6 vs 7	0.85	1	14	20	0.7
TS12	5	4	2020-09-09	6 vs 7	0.85	1	12	20	0.6		MS14	5	4	2019-05-22	6 vs 7	0.85	1	10	20	0.5
TS12	5	5	2020-09-10	6 vs 7	0.85	1	14	20	0.7		MS14	5	5	2019-05-23	6 vs 7	0.85	1	14	20	0.7
Subject	Phase	Day	Date	Pair	Ratio	Difference	Correct trials	Total trials	Percentage		Subject	Phase	Day	Date	Pair	Ratio	Difference	Correct trials	Total trials	Percentage
TS13	1	1	2020-08-17	1 vs 3	0.33	2	12	20	0.6		MS16	1	1	2019-04-29	1 vs 3	0.33	2	15	20	0.75
TS13	1	2	2020-08-18	1 vs 3	0.33	2	11	20	0.55		MS16	1	2	2019-04-30	1 vs 3	0.33	2	16	20	0.8
TS13	1	3	2020-08-19	1 vs 3	0.33	2	14	20	0.7		MS16	1	3	2019-05-01	1 vs 3	0.33	2	19	20	0.95
TS13	1	4	2020-08-20	1 vs 3	0.33	2	10	20	0.5		MS16	1	4	2019-05-02	1 vs 3	0.33	2	13	22	0.590909
TS13	1	5	2020-08-21	1 vs 3	0.33	2	17	21	0.809524		MS16	1	5	2019-05-03	1 vs 3	0.33	2	14	20	0.7
TS13	2	1	2020-08-22	2 vs 4	0.5	2	16	20	0.8		MS16	2	1	2019-05-04	2 vs 4	0.5	2	10	20	0.5
TS13	2	2	2020-08-23	2 vs 4	0.5	2	14	20	0.7		MS16	2	2	2019-05-05	2 vs 4	0.5	2	9	20	0.45
TS13	2	3	2020-08-24	2 vs 4	0.5	2	13	20	0.65		MS16	2	3	2019-05-06	2 vs 4	0.5	2	13	20	0.65
TS13	2	4	2020-08-25	2 vs 4	0.5	2	14	20	0.7		MS16	2	4	2019-05-07	2 vs 4	0.5	2	14	20	0.7
TS13	2	5	2020-08-26	2 vs 4	0.5	2	19	20	0.95		MS16	2	5	2019-05-08	2 vs 4	0.5	2	17	20	0.85
TS13	3	1	2020-08-27	3 vs 4	0.75	1	15	20	0.75		MS16	3	1	2019-05-09	3 vs 4	0.75	1	8	20	0.4
TS13	3	2	2020-08-28	3 vs 4	0.75	1	12	20	0.6		MS16	3	2	2019-05-10	3 vs 4	0.75	1	15	20	0.75
TS13	3	3	2020-08-29	3 vs 4	0.75	1	13	20	0.65		MS16	3	3	2019-05-11	3 vs 4	0.75	1	15	20	0.75
TS13	3	4	2020-08-30	3 vs 4	0.75	1	14	20	0.7		MS16	3	4	2019-05-12	3 vs 4	0.75	1	14	20	0.7
TS13	3	5	2020-08-31	3 vs 4	0.75	1	15	20	0.75		MS16	3	5	2019-05-13	3 vs 4	0.75	1	17	20	0.85
TS13	4	1	2020-09-01	4 vs 5	0.8	1	10	20	0.5		MS16	4	1	2019-05-14	4 vs 5	0.8	1	14	20	0.7
TS13	4	2	2020-09-02	4 vs 5	0.8	1	14	20	0.7		MS16	4	2	2019-05-15	4 vs 5	0.8	1	16	21	0.761905
TS13	4	3	2020-09-03	4 vs 5	0.8	1	16	21	0.761905		MS16	4	3	2019-05-16	4 vs 5	0.8	1	13	20	0.65
TS13	4	4	2020-09-04	4 vs 5	0.8	1	14	20	0.7		MS16	4	4	2019-05-17	4 vs 5	0.8	1	13	20	0.65
TS13	4	5	2020-09-05	4 vs 5	0.8	1	13	20	0.65		MS16	4	5	2019-05-18	4 vs 5	0.8	1	15	20	0.75
TS13	5	1	2020-09-06	6 vs 7	0.85	1	16	21	0.761905		MS16	5	1	2019-05-19	6 vs 7	0.85	1	13	21	0.619048
TS13	5	2	2020-09-07	6 vs 7	0.85	1	14	20	0.7		MS16	5	2	2019-05-20	6 vs 7	0.85	1	15	20	0.75
TS13	5	3	2020-09-08	6 vs 7	0.85	1	12	20	0.6		MS16	5	3	2019-05-21	6 vs 7	0.85	1	13	20	0.65
TS13	5	4	2020-09-09	6 vs 7	0.85	1	11	20	0.55		MS16	5	4	2019-05-22	6 vs 7	0.85	1	15	20	0.75
TS13	5	5	2020-09-10	6 vs 7	0.85	1	10	20	0.5		MS16	5	5	2019-05-23	6 vs 7	0.85	1	13	20	0.65
Subject	Phase	Day	Date	Pair	Ratio	Difference	Correct trials	Total trials	Percentage		Subject	Phase	Day	Date	Pair	Ratio	Difference	Correct trials	Total trials	Percentage
TS16	1	1	2020-08-17	1 vs 3	0.33	2	13	20	0.65		MS31	1	1	2019-04-29	1 vs 3	0.33	2	13	20	0.65
TS16	1	2	2020-08-18	1 vs 3	0.33	2	14	20	0.7		MS31	1	2	2019-04-30	1 vs 3	0.33	2	14	20	0.7
TS16	1	3	2020-08-19	1 vs 3	0.33	2	17	20	0.85		MS31	1	3	2019-05-01	1 vs 3	0.33	2	16	20	0.8
TS16	1	4	2020-08-20	1 vs 3	0.33	2	18	20	0.9		MS31	1	4	2019-05-02	1 vs 3	0.33	2	18	20	0.9
TS16	1	5	2020-08-21	1 vs 3	0.33	2	14	20	0.7		MS31	1	5	2019-05-03	1 vs 3	0.33	2	19	20	0.95
TS16	2	1	2020-08-22	2 vs 4	0.5	2	15	20	0.75		MS31	2	1	2019-05-04	2 vs 4	0.5	2	16	20	0.8
TS16	2	2	2020-08-23	2 vs 4	0.5	2	17	20	0.85		MS31	2	2	2019-05-05	2 vs 4	0.5	2	14	20	0.7
TS16	2	3	2020-08-24	2 vs 4	0.5	2	15	20	0.75		MS31	2	3	2019-05-06	2 vs 4	0.5	2	16	20	0.8
TS16	2	4	2020-08-25	2 vs 4	0.5	2	13	20	0.65		MS31	2	4	2019-05-07	2 vs 4	0.5	2	14	20	0.7
TS16	2	5	2020-08-26	2 vs 4	0.5	2	15	20	0.75		MS31	2	5	2019-05-08	2 vs 4	0.5	2	14	20	0.7
TS16	3	1	2020-08-27	3 vs 4	0.75	1	14	20	0.7		MS31	3	1	2019-05-09	3 vs 4	0.75	1	18	20	0.9
TS16	3	2	2020-08-28	3 vs 4	0.75	1	15	20	0.75		MS31	3	2	2019-05-10	3 vs 4	0.75	1	14	20	0.7
TS16	3	3	2020-08-29	3 vs 4	0.75	1	13	20	0.65		MS31	3	3	2019-05-11	3 vs 4	0.75	1	16	20	0.8
TS16	3	4	2020-08-30	3 vs 4	0.75	1	15	20	0.75		MS31	3	4	2019-05-12	3 vs 4	0.75	1	16	20	0.8
TS16	3	5	2020-08-31	3 vs 4	0.75	1	16	20	0.8		MS31	3	5	2019-05-13	3 vs 4	0.75	1	10	20	0.5
TS16	4	1	2020-09-01	4 vs 5	0.8	1	13	20	0.65		MS31	4	1	2019-05-14	4 vs 5	0.8	1	12	20	0.6
TS16	4	2	2020-09-02	4 vs 5	0.8	1	12	20	0.6		MS31	4	2	2019-05-15	4 vs 5	0.8	1	12	20	0.6
TS16	4	3	2020-09-03	4 vs 5	0.8	1	16	20	0.8		MS31	4	3	2019-05-16	4 vs 5	0.8	1	13	20	0.65
TS16	4	4	2020-09-04	4 vs 5	0.8	1	14	20	0.7		MS31	4	4	2019-05-17	4 vs 5	0.8	1	13	20	0.65
TS16	4	5	2020-09-05	4 vs 5	0.8	1	13	20	0.65		MS31	4	5	2019-05-18	4 vs 5	0.8	1	14	20	0.7
TS16	5	1	2020-09-06	6 vs 7	0.85	1	16	20	0.8		MS31	5	1	2019-05-19	6 vs 7	0.85	1	10	20	0.5
TS16	5	2	2020-09-07	6 vs 7	0.85	1	11	20	0.55		MS31	5	2	2019-05-20	6 vs 7	0.85	1	9	20	0.45
TS16	5	3	2020-09-08	6 vs 7	0.85	1	12	20	0.6		MS31	5	3	2019-05-21	6 vs 7	0.85	1	12	20	0.6
TS16	5	4	2020-09-09	6 vs 7	0.85	1	10	20	0.5		MS31	5	4	2019-05-22	6 vs 7	0.85	1	15	21	0.714286
TS16	5	5	2020-09-10	6 vs 7	0.85	1	13	20	0.65		MS31	5	5	2019-05-23	6 vs 7	0.85	1	14	20	0.7
Subject	Phase	Day	Date	Pair	Ratio	Difference	Correct trials	Total trials	Percentage		Subject	Phase	Day	Date	Pair	Ratio	Difference	Correct trials	Total trials	Percentage
TS21	1	1	2020-08-17	1 vs 3	0.33	2	17	20	0.85		MS33	1	1	2019-04-29	1 vs 3	0.33	2	15	20	0.75
TS21	1	2	2020-08-18	1 vs 3	0.33	2	13	20	0.65		MS33	1	2	2019-04-30	1 vs 3	0.33	2	12	20	0.6
TS21	1	3	2020-08-19	1 vs 3	0.33	2	13	20	0.65		MS33	1	3	2019-05-01	1 vs 3	0.33	2	17	20	0.85
TS21	1	4	2020-08-20	1 vs 3	0.33	2	11	20	0.55		MS33	1	4	2019-05-02	1 vs 3	0.33	2	15	20	0.75
TS21	1	5	2020-08-21	1 vs 3	0.33	2	15	20	0.75		MS33	1	5	2019-05-03	1 vs 3	0.33	2	18	20	0.9
TS21	2	1	2020-08-22	2 vs 4	0.5	2	12	20	0.6		MS33	2	1	2019-05-04	2 vs 4	0.5	2	15	20	0.75
TS21	2	2	2020-08-23	2 vs 4	0.5	2	16	20	0.8		MS33	2	2	2019-05-05	2 vs 4	0.5	2	14	20	0.7
TS21	2	3	2020-08-24	2 vs 4	0.5	2	14	20	0.7		MS33	2	3	2019-05-06	2 vs 4	0.5	2	18	20	0.9
TS21	2	4	2020-08-25	2 vs 4	0.5	2	13	20	0.65		MS33	2	4	2019-05-07	2 vs 4	0.5	2	18	20	0.9
TS21	2	5	2020-08-26	2 vs 4	0.5	2	15	21	0.714286		MS33	2	5	2019-05-08	2 vs 4	0.5	2	15	20	0.75
TS21	3	1	2020-08-27	3 vs 4	0.75	1	14	20	0.7		MS33	3	1	2019-05-09	3 vs 4	0.75	1	14	20	0.7
TS21	3	2	2020-08-28	3 vs 4	0.75	1	12	20	0.6		MS33	3	2	2019-05-10	3 vs 4	0.75	1	14	20	0.7
TS21	3	3	2020-08-29	3 vs 4	0.75	1	10	20	0.5		MS33	3	3	2019-05-11	3 vs 4	0.75	1	12	20	0.6
TS21	3	4	2020-08-30	3 vs 4	0.75	1	15	20	0.75		MS33	3	4	2019-05-12	3 vs 4	0.75	1	13	20	0.65
TS21	3	5	2020-08-31	3 vs 4	0.75	1	17	20	0.85		MS33	3	5	2019-05-13	3 vs 4	0.75	1	15	20	0.75
TS21	4	1	2020-09-01	4 vs 5	0.8	1	16	20	0.8		MS33	4	1	2019-05-14	4 vs 5	0.8	1	12	20	0.6
TS21	4	2	2020-09-02	4 vs 5	0.8	1	16	20	0.8		MS33	4	2	2019-05-15	4 vs 5	0.8	1	14	20	0.7
TS21	4	3	2020-09-03	4 vs 5	0.8	1	17	20	0.85		MS33	4	3	2019-05-16	4 vs 5	0.8	1	14	20	0.7
TS21	4	4	2020-09-04	4 vs 5	0.8	1	15	20	0.75		MS33	4	4	2019-05-17	4 vs 5	0.8	1	13	20	0.65
TS21	4	5	2020-09-05	4 vs 5	0.8	1	16	20	0.8		MS33	4	5	2019-05-18	4 vs 5	0.8	1	15	20	0.75
TS21	5	1	2020-09-06	6 vs 7	0.85	1	14	20	0.7		MS33	5	1	2019-05-19	6 vs 7	0.85	1	18	20	0.9
TS21	5	2	2020-09-07	6 vs 7	0.85	1	14	20	0.7		MS33	5	2	2019-05-20	6 vs 7	0.85	1	14	19	0.736842
TS21	5	3	2020-09-08	6 vs 7	0.85	1	14	20	0.7		MS33	5	3	2019-05-21	6 vs 7	0.85	1	16	20	0.8
TS21	5	4	2020-09-09	6 vs 7	0.85	1	16	20	0.8		MS33	5	4	2019-05-22	6 vs 7	0.85	1	15	20	0.75
TS21	5	5	2020-09-10	6 vs 7	0.85	1	15	20	0.75		MS33	5	5	2019-05-23	6 vs 7	0.85	1	16	20	0.8
Subject	Phase	Day	Date	Pair	Ratio	Difference	Correct trials	Total trials	Percentage
TS22	1	1	44060	1 vs 3	0.33	2	17	20	0.85
TS22	1	2	44061	1 vs 3	0.33	2	16	20	0.8
TS22	1	3	44062	1 vs 3	0.33	2	16	20	0.8
TS22	1	4	44063	1 vs 3	0.33	2	15	19	0.789474
TS22	1	5	44064	1 vs 3	0.33	2	17	21	0.809524
TS22	2	1	44065	2 vs 4	0.5	2	18	20	0.9
TS22	2	2	44066	2 vs 4	0.5	2	17	20	0.85
TS22	2	3	44067	2 vs 4	0.5	2	19	20	0.95
TS22	2	4	44068	2 vs 4	0.5	2	13	20	0.65
TS22	2	5	44069	2 vs 4	0.5	2	16	21	0.761905
TS22	3	1	44070	3 vs 4	0.75	1	13	20	0.65
TS22	3	2	44071	3 vs 4	0.75	1	14	20	0.7
TS22	3	3	44072	3 vs 4	0.75	1	14	20	0.7
TS22	3	4	44073	3 vs 4	0.75	1	16	20	0.8
TS22	3	5	44074	3 vs 4	0.75	1	18	20	0.9
TS22	4	1	44075	4 vs 5	0.8	1	16	20	0.8
TS22	4	2	44076	4 vs 5	0.8	1	17	20	0.85
TS22	4	3	44077	4 vs 5	0.8	1	17	20	0.85
TS22	4	4	44078	4 vs 5	0.8	1	18	20	0.9
TS22	4	5	44079	4 vs 5	0.8	1	14	20	0.7
TS22	5	1	44080	6 vs 7	0.85	1	17	20	0.85
TS22	5	2	44081	6 vs 7	0.85	1	15	20	0.75
TS22	5	3	44082	6 vs 7	0.85	1	18	20	0.9
TS22	5	4	44083	6 vs 7	0.85	1	16	20	0.8
TS22	5	5	44084	6 vs 7	0.85	1	16	20	0.8

## Sheet: Exp. 2 - Phase 1
Trachemys scripta elegans (this study)										Mauremys sinensis (Lin et al., 2021)
Subject	Day	Date	Pair	Ratio	Difference	Correct trials	Total trials	Percentage		Subject	Day	Date	Pair	Ratio	Difference	Correct trials	Total trials	Percentage
TS11	1	2020-09-27	1 vs. 5	0.2	4	2	2	0.7		MS11	1	2019-06-26	1 vs. 5	0.2	4	2	2	0.7
TS11	2	2020-09-28	1 vs. 5	0.2	4	1	2			MS11	2	2019-06-27	1 vs. 5	0.2	4	1	2
TS11	3	2020-09-29	1 vs. 5	0.2	4	1	2			MS11	3	2019-06-28	1 vs. 5	0.2	4	0	2
TS11	4	2020-09-30	1 vs. 5	0.2	4	1	2			MS11	4	2019-06-29	1 vs. 5	0.2	4	2	2
TS11	5	2020-10-01	1 vs. 5	0.2	4	2	2			MS11	5	2019-06-30	1 vs. 5	0.2	4	2	2
TS11	1	2020-09-27	1 vs. 4	0.25	3	2	2	1		MS11	1	2019-06-26	1 vs. 4	0.25	3	1	2	0.7
TS11	2	2020-09-28	1 vs. 4	0.25	3	2	2			MS11	2	2019-06-27	1 vs. 4	0.25	3	2	2
TS11	3	2020-09-29	1 vs. 4	0.25	3	2	2			MS11	3	2019-06-28	1 vs. 4	0.25	3	1	2
TS11	4	2020-09-30	1 vs. 4	0.25	3	2	2			MS11	4	2019-06-29	1 vs. 4	0.25	3	1	2
TS11	5	2020-10-01	1 vs. 4	0.25	3	2	2			MS11	5	2019-06-30	1 vs. 4	0.25	3	2	2
TS11	1	2020-09-27	1 vs. 3	0.34	2	1	2	0.9		MS11	1	2019-06-26	1 vs. 3	0.34	2	0	2	0.4
TS11	2	2020-09-28	1 vs. 3	0.34	2	2	2			MS11	2	2019-06-27	1 vs. 3	0.34	2	2	2
TS11	3	2020-09-29	1 vs. 3	0.34	2	2	2			MS11	3	2019-06-28	1 vs. 3	0.34	2	1	2
TS11	4	2020-09-30	1 vs. 3	0.34	2	2	2			MS11	4	2019-06-29	1 vs. 3	0.34	2	0	2
TS11	5	2020-10-01	1 vs. 3	0.34	2	2	2			MS11	5	2019-06-30	1 vs. 3	0.34	2	1	2
TS11	1	2020-09-27	2 vs. 5	0.4	3	1	2	0.7		MS11	1	2019-06-26	2 vs. 5	0.4	3	1	2	0.8
TS11	2	2020-09-28	2 vs. 5	0.4	3	1	2			MS11	2	2019-06-27	2 vs. 5	0.4	3	2	2
TS11	3	2020-09-29	2 vs. 5	0.4	3	2	2			MS11	3	2019-06-28	2 vs. 5	0.4	3	2	2
TS11	4	2020-09-30	2 vs. 5	0.4	3	1	2			MS11	4	2019-06-29	2 vs. 5	0.4	3	2	2
TS11	5	2020-10-01	2 vs. 5	0.4	3	2	2			MS11	5	2019-06-30	2 vs. 5	0.4	3	1	2
TS11	1	2020-09-27	1 vs. 2	0.5	1	2	2	0.8		MS11	1	2019-06-26	1 vs. 2	0.5	1	2	2	0.8
TS11	2	2020-09-28	1 vs. 2	0.5	1	2	2			MS11	2	2019-06-27	1 vs. 2	0.5	1	1	2
TS11	3	2020-09-29	1 vs. 2	0.5	1	2	2			MS11	3	2019-06-28	1 vs. 2	0.5	1	2	2
TS11	4	2020-09-30	1 vs. 2	0.5	1	0	2			MS11	4	2019-06-29	1 vs. 2	0.5	1	2	2
TS11	5	2020-10-01	1 vs. 2	0.5	1	2	2			MS11	5	2019-06-30	1 vs. 2	0.5	1	1	2
TS11	1	2020-09-27	2 vs. 4	0.5	2	2	2	0.7		MS11	1	2019-06-26	2 vs. 4	0.5	2	1	2	0.7
TS11	2	2020-09-28	2 vs. 4	0.5	2	2	2			MS11	2	2019-06-27	2 vs. 4	0.5	2	1	2
TS11	3	2020-09-29	2 vs. 4	0.5	2	1	2			MS11	3	2019-06-28	2 vs. 4	0.5	2	2	2
TS11	4	2020-09-30	2 vs. 4	0.5	2	1	2			MS11	4	2019-06-29	2 vs. 4	0.5	2	2	2
TS11	5	2020-10-01	2 vs. 4	0.5	2	1	2			MS11	5	2019-06-30	2 vs. 4	0.5	2	1	2
TS11	1	2020-09-27	3 vs. 5	0.6	2	1	2	0.7		MS11	1	2019-06-26	3 vs. 5	0.6	2	2	2	0.6
TS11	2	2020-09-28	3 vs. 5	0.6	2	1	2			MS11	2	2019-06-27	3 vs. 5	0.6	2	1	2
TS11	3	2020-09-29	3 vs. 5	0.6	2	1	2			MS11	3	2019-06-28	3 vs. 5	0.6	2	0	2
TS11	4	2020-09-30	3 vs. 5	0.6	2	2	2			MS11	4	2019-06-29	3 vs. 5	0.6	2	1	2
TS11	5	2020-10-01	3 vs. 5	0.6	2	2	2			MS11	5	2019-06-30	3 vs. 5	0.6	2	2	2
TS11	1	2020-09-27	2 vs. 3	0.67	1	2	2	0.7		MS11	1	2019-06-26	2 vs. 3	0.67	1	2	2	0.7
TS11	2	2020-09-28	2 vs. 3	0.67	1	2	2			MS11	2	2019-06-27	2 vs. 3	0.67	1	1	2
TS11	3	2020-09-29	2 vs. 3	0.67	1	1	2			MS11	3	2019-06-28	2 vs. 3	0.67	1	1	2
TS11	4	2020-09-30	2 vs. 3	0.67	1	1	2			MS11	4	2019-06-29	2 vs. 3	0.67	1	1	2
TS11	5	2020-10-01	2 vs. 3	0.67	1	1	2			MS11	5	2019-06-30	2 vs. 3	0.67	1	2	2
TS11	1	2020-09-27	3 vs. 4	0.75	1	1	2	0.6		MS11	1	2019-06-26	3 vs. 4	0.75	1	1	2	0.6
TS11	2	2020-09-28	3 vs. 4	0.75	1	1	2			MS11	2	2019-06-27	3 vs. 4	0.75	1	0	2
TS11	3	2020-09-29	3 vs. 4	0.75	1	2	2			MS11	3	2019-06-28	3 vs. 4	0.75	1	2	2
TS11	4	2020-09-30	3 vs. 4	0.75	1	0	2			MS11	4	2019-06-29	3 vs. 4	0.75	1	2	2
TS11	5	2020-10-01	3 vs. 4	0.75	1	2	2			MS11	5	2019-06-30	3 vs. 4	0.75	1	1	2
TS11	1	2020-09-27	4 vs. 5	0.8	1	2	2	0.8		MS11	1	2019-06-26	4 vs. 5	0.8	1	1	2	0.6
TS11	2	2020-09-28	4 vs. 5	0.8	1	2	2			MS11	2	2019-06-27	4 vs. 5	0.8	1	2	2
TS11	3	2020-09-29	4 vs. 5	0.8	1	0	2			MS11	3	2019-06-28	4 vs. 5	0.8	1	1	2
TS11	4	2020-09-30	4 vs. 5	0.8	1	2	2			MS11	4	2019-06-29	4 vs. 5	0.8	1	2	2
TS11	5	2020-10-01	4 vs. 5	0.8	1	2	2			MS11	5	2019-06-30	4 vs. 5	0.8	1	0	2
Subject	Day	Date	Pair	Ratio	Difference	Correct trials	Total trials	Percentage		Subject	Day	Date	Pair	Ratio	Difference	Correct trials	Total trials	Percentage
TS12	1	2020-09-27	1 vs. 5	0.2	4	2	2	0.8		MS14	1	2019-06-26	1 vs. 5	0.2	4	2	2	0.9
TS12	2	2020-09-28	1 vs. 5	0.2	4	1	2			MS14	2	2019-06-27	1 vs. 5	0.2	4	2	2
TS12	3	2020-09-29	1 vs. 5	0.2	4	2	2			MS14	3	2019-06-28	1 vs. 5	0.2	4	2	2
TS12	4	2020-09-30	1 vs. 5	0.2	4	1	2			MS14	4	2019-06-29	1 vs. 5	0.2	4	2	2
TS12	5	2020-10-01	1 vs. 5	0.2	4	2	2			MS14	5	2019-06-30	1 vs. 5	0.2	4	1	2
TS12	1	2020-09-27	1 vs. 4	0.25	3	1	2	0.9		MS14	1	2019-06-26	1 vs. 4	0.25	3	2	2	1
TS12	2	2020-09-28	1 vs. 4	0.25	3	2	2			MS14	2	2019-06-27	1 vs. 4	0.25	3	2	2
TS12	3	2020-09-29	1 vs. 4	0.25	3	2	2			MS14	3	2019-06-28	1 vs. 4	0.25	3	2	2
TS12	4	2020-09-30	1 vs. 4	0.25	3	2	2			MS14	4	2019-06-29	1 vs. 4	0.25	3	2	2
TS12	5	2020-10-01	1 vs. 4	0.25	3	2	2			MS14	5	2019-06-30	1 vs. 4	0.25	3	2	2
TS12	1	2020-09-27	1 vs. 3	0.34	2	2	2	0.8		MS14	1	2019-06-26	1 vs. 3	0.34	2	2	2	1
TS12	2	2020-09-28	1 vs. 3	0.34	2	2	2			MS14	2	2019-06-27	1 vs. 3	0.34	2	2	2
TS12	3	2020-09-29	1 vs. 3	0.34	2	1	2			MS14	3	2019-06-28	1 vs. 3	0.34	2	2	2
TS12	4	2020-09-30	1 vs. 3	0.34	2	1	2			MS14	4	2019-06-29	1 vs. 3	0.34	2	2	2
TS12	5	2020-10-01	1 vs. 3	0.34	2	2	2			MS14	5	2019-06-30	1 vs. 3	0.34	2	2	2
TS12	1	2020-09-27	2 vs. 5	0.4	3	2	2	0.8		MS14	1	2019-06-26	2 vs. 5	0.4	3	2	2	1
TS12	2	2020-09-28	2 vs. 5	0.4	3	2	2			MS14	2	2019-06-27	2 vs. 5	0.4	3	2	2
TS12	3	2020-09-29	2 vs. 5	0.4	3	0	2			MS14	3	2019-06-28	2 vs. 5	0.4	3	2	2
TS12	4	2020-09-30	2 vs. 5	0.4	3	2	2			MS14	4	2019-06-29	2 vs. 5	0.4	3	2	2
TS12	5	2020-10-01	2 vs. 5	0.4	3	2	2			MS14	5	2019-06-30	2 vs. 5	0.4	3	2	2
TS12	1	2020-09-27	1 vs. 2	0.5	1	1	2	0.6		MS14	1	2019-06-26	1 vs. 2	0.5	1	2	2	0.8
TS12	2	2020-09-28	1 vs. 2	0.5	1	2	2			MS14	2	2019-06-27	1 vs. 2	0.5	1	2	2
TS12	3	2020-09-29	1 vs. 2	0.5	1	2	2			MS14	3	2019-06-28	1 vs. 2	0.5	1	2	2
TS12	4	2020-09-30	1 vs. 2	0.5	1	1	2			MS14	4	2019-06-29	1 vs. 2	0.5	1	0	2
TS12	5	2020-10-01	1 vs. 2	0.5	1	0	2			MS14	5	2019-06-30	1 vs. 2	0.5	1	2	2
TS12	1	2020-09-27	2 vs. 4	0.5	2	2	2	0.7		MS14	1	2019-06-26	2 vs. 4	0.5	2	1	2	0.8
TS12	2	2020-09-28	2 vs. 4	0.5	2	2	2			MS14	2	2019-06-27	2 vs. 4	0.5	2	2	2
TS12	3	2020-09-29	2 vs. 4	0.5	2	1	2			MS14	3	2019-06-28	2 vs. 4	0.5	2	1	2
TS12	4	2020-09-30	2 vs. 4	0.5	2	1	2			MS14	4	2019-06-29	2 vs. 4	0.5	2	2	2
TS12	5	2020-10-01	2 vs. 4	0.5	2	1	2			MS14	5	2019-06-30	2 vs. 4	0.5	2	2	2
TS12	1	2020-09-27	3 vs. 5	0.6	2	1	2	0.6		MS14	1	2019-06-26	3 vs. 5	0.6	2	2	2	0.9
TS12	2	2020-09-28	3 vs. 5	0.6	2	1	2			MS14	2	2019-06-27	3 vs. 5	0.6	2	2	2
TS12	3	2020-09-29	3 vs. 5	0.6	2	1	2			MS14	3	2019-06-28	3 vs. 5	0.6	2	1	2
TS12	4	2020-09-30	3 vs. 5	0.6	2	2	2			MS14	4	2019-06-29	3 vs. 5	0.6	2	2	2
TS12	5	2020-10-01	3 vs. 5	0.6	2	1	2			MS14	5	2019-06-30	3 vs. 5	0.6	2	2	2
TS12	1	2020-09-27	2 vs. 3	0.67	1	2	2	1		MS14	1	2019-06-26	2 vs. 3	0.67	1	1	2	0.6
TS12	2	2020-09-28	2 vs. 3	0.67	1	2	2			MS14	2	2019-06-27	2 vs. 3	0.67	1	2	2
TS12	3	2020-09-29	2 vs. 3	0.67	1	2	2			MS14	3	2019-06-28	2 vs. 3	0.67	1	2	2
TS12	4	2020-09-30	2 vs. 3	0.67	1	2	2			MS14	4	2019-06-29	2 vs. 3	0.67	1	1	2
TS12	5	2020-10-01	2 vs. 3	0.67	1	2	2			MS14	5	2019-06-30	2 vs. 3	0.67	1	0	2
TS12	1	2020-09-27	3 vs. 4	0.75	1	0	2	0.6		MS14	1	2019-06-26	3 vs. 4	0.75	1	1	2	0.7
TS12	2	2020-09-28	3 vs. 4	0.75	1	2	2			MS14	2	2019-06-27	3 vs. 4	0.75	1	1	2
TS12	3	2020-09-29	3 vs. 4	0.75	1	2	2			MS14	3	2019-06-28	3 vs. 4	0.75	1	2	2
TS12	4	2020-09-30	3 vs. 4	0.75	1	0	2			MS14	4	2019-06-29	3 vs. 4	0.75	1	2	2
TS12	5	2020-10-01	3 vs. 4	0.75	1	0	2			MS14	5	2019-06-30	3 vs. 4	0.75	1	1	2
TS12	1	2020-09-27	4 vs. 5	0.8	1	2	2	0.8		MS14	1	2019-06-26	4 vs. 5	0.8	1	1	2	0.5
TS12	2	2020-09-28	4 vs. 5	0.8	1	1	2			MS14	2	2019-06-27	4 vs. 5	0.8	1	0	2
TS12	3	2020-09-29	4 vs. 5	0.8	1	1	2			MS14	3	2019-06-28	4 vs. 5	0.8	1	1	2
TS12	4	2020-09-30	4 vs. 5	0.8	1	2	2			MS14	4	2019-06-29	4 vs. 5	0.8	1	2	2
TS12	5	2020-10-01	4 vs. 5	0.8	1	2	2			MS14	5	2019-06-30	4 vs. 5	0.8	1	1	2
Subject	Day	Date	Pair	Ratio	Difference	Correct trials	Total trials	Percentage		Subject	Day	Date	Pair	Ratio	Difference	Correct trials	Total trials	Percentage
TS13	1	2020-09-27	1 vs. 5	0.2	4	1	2	0.7		MS16	1	2019-06-26	1 vs. 5	0.2	4	2	2	1
TS13	2	2020-09-28	1 vs. 5	0.2	4	1	2			MS16	2	2019-06-27	1 vs. 5	0.2	4	2	2
TS13	3	2020-09-29	1 vs. 5	0.2	4	1	2			MS16	3	2019-06-28	1 vs. 5	0.2	4	2	2
TS13	4	2020-09-30	1 vs. 5	0.2	4	2	2			MS16	4	2019-06-29	1 vs. 5	0.2	4	2	2
TS13	5	2020-10-01	1 vs. 5	0.2	4	2	2			MS16	5	2019-06-30	1 vs. 5	0.2	4	2	2
TS13	1	2020-09-27	1 vs. 4	0.25	3	1	2	0.9		MS16	1	2019-06-26	1 vs. 4	0.25	3	2	2	0.9
TS13	2	2020-09-28	1 vs. 4	0.25	3	2	2			MS16	2	2019-06-27	1 vs. 4	0.25	3	2	2
TS13	3	2020-09-29	1 vs. 4	0.25	3	2	2			MS16	3	2019-06-28	1 vs. 4	0.25	3	2	2
TS13	4	2020-09-30	1 vs. 4	0.25	3	2	2			MS16	4	2019-06-29	1 vs. 4	0.25	3	2	2
TS13	5	2020-10-01	1 vs. 4	0.25	3	2	2			MS16	5	2019-06-30	1 vs. 4	0.25	3	1	2
TS13	1	2020-09-27	1 vs. 3	0.34	2	1	2	0.8		MS16	1	2019-06-26	1 vs. 3	0.34	2	1	2	0.9
TS13	2	2020-09-28	1 vs. 3	0.34	2	2	2			MS16	2	2019-06-27	1 vs. 3	0.34	2	2	2
TS13	3	2020-09-29	1 vs. 3	0.34	2	2	2			MS16	3	2019-06-28	1 vs. 3	0.34	2	2	2
TS13	4	2020-09-30	1 vs. 3	0.34	2	1	2			MS16	4	2019-06-29	1 vs. 3	0.34	2	2	2
TS13	5	2020-10-01	1 vs. 3	0.34	2	2	2			MS16	5	2019-06-30	1 vs. 3	0.34	2	2	2
TS13	1	2020-09-27	2 vs. 5	0.4	3	2	2	0.9		MS16	1	2019-06-26	2 vs. 5	0.4	3	1	2	0.9
TS13	2	2020-09-28	2 vs. 5	0.4	3	1	2			MS16	2	2019-06-27	2 vs. 5	0.4	3	2	2
TS13	3	2020-09-29	2 vs. 5	0.4	3	2	2			MS16	3	2019-06-28	2 vs. 5	0.4	3	2	2
TS13	4	2020-09-30	2 vs. 5	0.4	3	2	2			MS16	4	2019-06-29	2 vs. 5	0.4	3	2	2
TS13	5	2020-10-01	2 vs. 5	0.4	3	2	2			MS16	5	2019-06-30	2 vs. 5	0.4	3	2	2
TS13	1	2020-09-27	1 vs. 2	0.5	1	1	2	0.4		MS16	1	2019-06-26	1 vs. 2	0.5	1	2	2	0.9
TS13	2	2020-09-28	1 vs. 2	0.5	1	1	2			MS16	2	2019-06-27	1 vs. 2	0.5	1	1	2
TS13	3	2020-09-29	1 vs. 2	0.5	1	1	2			MS16	3	2019-06-28	1 vs. 2	0.5	1	2	2
TS13	4	2020-09-30	1 vs. 2	0.5	1	1	2			MS16	4	2019-06-29	1 vs. 2	0.5	1	2	2
TS13	5	2020-10-01	1 vs. 2	0.5	1	0	2			MS16	5	2019-06-30	1 vs. 2	0.5	1	2	2
TS13	1	2020-09-27	2 vs. 4	0.5	2	2	2	0.8		MS16	1	2019-06-26	2 vs. 4	0.5	2	2	2	0.8
TS13	2	2020-09-28	2 vs. 4	0.5	2	1	2			MS16	2	2019-06-27	2 vs. 4	0.5	2	2	2
TS13	3	2020-09-29	2 vs. 4	0.5	2	2	2			MS16	3	2019-06-28	2 vs. 4	0.5	2	1	2
TS13	4	2020-09-30	2 vs. 4	0.5	2	1	2			MS16	4	2019-06-29	2 vs. 4	0.5	2	2	2
TS13	5	2020-10-01	2 vs. 4	0.5	2	2	2			MS16	5	2019-06-30	2 vs. 4	0.5	2	1	2
TS13	1	2020-09-27	3 vs. 5	0.6	2	1	2	0.7		MS16	1	2019-06-26	3 vs. 5	0.6	2	2	2	0.8
TS13	2	2020-09-28	3 vs. 5	0.6	2	1	2			MS16	2	2019-06-27	3 vs. 5	0.6	2	2	2
TS13	3	2020-09-29	3 vs. 5	0.6	2	2	2			MS16	3	2019-06-28	3 vs. 5	0.6	2	1	2
TS13	4	2020-09-30	3 vs. 5	0.6	2	1	2			MS16	4	2019-06-29	3 vs. 5	0.6	2	1	2
TS13	5	2020-10-01	3 vs. 5	0.6	2	2	2			MS16	5	2019-06-30	3 vs. 5	0.6	2	2	2
TS13	1	2020-09-27	2 vs. 3	0.67	1	2	2	0.9		MS16	1	2019-06-26	2 vs. 3	0.67	1	1	2	0.6
TS13	2	2020-09-28	2 vs. 3	0.67	1	2	2			MS16	2	2019-06-27	2 vs. 3	0.67	1	1	2
TS13	3	2020-09-29	2 vs. 3	0.67	1	2	2			MS16	3	2019-06-28	2 vs. 3	0.67	1	1	2
TS13	4	2020-09-30	2 vs. 3	0.67	1	2	2			MS16	4	2019-06-29	2 vs. 3	0.67	1	1	2
TS13	5	2020-10-01	2 vs. 3	0.67	1	1	2			MS16	5	2019-06-30	2 vs. 3	0.67	1	2	2
TS13	1	2020-09-27	3 vs. 4	0.75	1	1	2	0.7		MS16	1	2019-06-26	3 vs. 4	0.75	1	2	2	0.5
TS13	2	2020-09-28	3 vs. 4	0.75	1	1	2			MS16	2	2019-06-27	3 vs. 4	0.75	1	1	2
TS13	3	2020-09-29	3 vs. 4	0.75	1	2	2			MS16	3	2019-06-28	3 vs. 4	0.75	1	1	2
TS13	4	2020-09-30	3 vs. 4	0.75	1	1	2			MS16	4	2019-06-29	3 vs. 4	0.75	1	1	2
TS13	5	2020-10-01	3 vs. 4	0.75	1	2	2			MS16	5	2019-06-30	3 vs. 4	0.75	1	0	2
TS13	1	2020-09-27	4 vs. 5	0.8	1	2	2	0.7		MS16	1	2019-06-26	4 vs. 5	0.8	1	0	2	0.5
TS13	2	2020-09-28	4 vs. 5	0.8	1	1	2			MS16	2	2019-06-27	4 vs. 5	0.8	1	1	2
TS13	3	2020-09-29	4 vs. 5	0.8	1	1	2			MS16	3	2019-06-28	4 vs. 5	0.8	1	1	2
TS13	4	2020-09-30	4 vs. 5	0.8	1	2	2			MS16	4	2019-06-29	4 vs. 5	0.8	1	1	2
TS13	5	2020-10-01	4 vs. 5	0.8	1	1	2			MS16	5	2019-06-30	4 vs. 5	0.8	1	2	2
Subject	Day	Date	Pair	Ratio	Difference	Correct trials	Total trials	Percentage		Subject	Day	Date	Pair	Ratio	Difference	Correct trials	Total trials	Percentage
TS16	1	2020-09-27	1 vs. 5	0.2	4	2	2	1		MS31	1	2019-06-26	1 vs. 5	0.2	4	1	2	0.9
TS16	2	2020-09-28	1 vs. 5	0.2	4	2	2			MS31	2	2019-06-27	1 vs. 5	0.2	4	2	2
TS16	3	2020-09-29	1 vs. 5	0.2	4	2	2			MS31	3	2019-06-28	1 vs. 5	0.2	4	2	2
TS16	4	2020-09-30	1 vs. 5	0.2	4	2	2			MS31	4	2019-06-29	1 vs. 5	0.2	4	2	2
TS16	5	2020-10-01	1 vs. 5	0.2	4	2	2			MS31	5	2019-06-30	1 vs. 5	0.2	4	2	2
TS16	1	2020-09-27	1 vs. 4	0.25	3	1	2	0.8		MS31	1	2019-06-26	1 vs. 4	0.25	3	1	2	0.9
TS16	2	2020-09-28	1 vs. 4	0.25	3	2	2			MS31	2	2019-06-27	1 vs. 4	0.25	3	2	2
TS16	3	2020-09-29	1 vs. 4	0.25	3	2	2			MS31	3	2019-06-28	1 vs. 4	0.25	3	2	2
TS16	4	2020-09-30	1 vs. 4	0.25	3	1	2			MS31	4	2019-06-29	1 vs. 4	0.25	3	2	2
TS16	5	2020-10-01	1 vs. 4	0.25	3	2	2			MS31	5	2019-06-30	1 vs. 4	0.25	3	2	2
TS16	1	2020-09-27	1 vs. 3	0.34	2	2	2	0.8		MS31	1	2019-06-26	1 vs. 3	0.34	2	1	2	0.8
TS16	2	2020-09-28	1 vs. 3	0.34	2	1	2			MS31	2	2019-06-27	1 vs. 3	0.34	2	2	2
TS16	3	2020-09-29	1 vs. 3	0.34	2	2	2			MS31	3	2019-06-28	1 vs. 3	0.34	2	1	2
TS16	4	2020-09-30	1 vs. 3	0.34	2	2	2			MS31	4	2019-06-29	1 vs. 3	0.34	2	2	2
TS16	5	2020-10-01	1 vs. 3	0.34	2	1	2			MS31	5	2019-06-30	1 vs. 3	0.34	2	2	2
TS16	1	2020-09-27	2 vs. 5	0.4	3	2	2	0.9		MS31	1	2019-06-26	2 vs. 5	0.4	3	1	2	0.7
TS16	2	2020-09-28	2 vs. 5	0.4	3	2	2			MS31	2	2019-06-27	2 vs. 5	0.4	3	1	2
TS16	3	2020-09-29	2 vs. 5	0.4	3	2	2			MS31	3	2019-06-28	2 vs. 5	0.4	3	1	2
TS16	4	2020-09-30	2 vs. 5	0.4	3	2	2			MS31	4	2019-06-29	2 vs. 5	0.4	3	2	2
TS16	5	2020-10-01	2 vs. 5	0.4	3	1	2			MS31	5	2019-06-30	2 vs. 5	0.4	3	2	2
TS16	1	2020-09-27	1 vs. 2	0.5	1	1	2	0.6		MS31	1	2019-06-26	1 vs. 2	0.5	1	2	2	0.8
TS16	2	2020-09-28	1 vs. 2	0.5	1	1	2			MS31	2	2019-06-27	1 vs. 2	0.5	1	1	2
TS16	3	2020-09-29	1 vs. 2	0.5	1	1	2			MS31	3	2019-06-28	1 vs. 2	0.5	1	2	2
TS16	4	2020-09-30	1 vs. 2	0.5	1	1	2			MS31	4	2019-06-29	1 vs. 2	0.5	1	1	2
TS16	5	2020-10-01	1 vs. 2	0.5	1	2	2			MS31	5	2019-06-30	1 vs. 2	0.5	1	2	2
TS16	1	2020-09-27	2 vs. 4	0.5	2	2	2	1		MS31	1	2019-06-26	2 vs. 4	0.5	2	2	2	0.5
TS16	2	2020-09-28	2 vs. 4	0.5	2	2	2			MS31	2	2019-06-27	2 vs. 4	0.5	2	0	2
TS16	3	2020-09-29	2 vs. 4	0.5	2	2	2			MS31	3	2019-06-28	2 vs. 4	0.5	2	1	2
TS16	4	2020-09-30	2 vs. 4	0.5	2	2	2			MS31	4	2019-06-29	2 vs. 4	0.5	2	1	2
TS16	5	2020-10-01	2 vs. 4	0.5	2	2	2			MS31	5	2019-06-30	2 vs. 4	0.5	2	1	2
TS16	1	2020-09-27	3 vs. 5	0.6	2	2	2	0.7		MS31	1	2019-06-26	3 vs. 5	0.6	2	1	2	0.6
TS16	2	2020-09-28	3 vs. 5	0.6	2	0	2			MS31	2	2019-06-27	3 vs. 5	0.6	2	1	2
TS16	3	2020-09-29	3 vs. 5	0.6	2	2	2			MS31	3	2019-06-28	3 vs. 5	0.6	2	1	2
TS16	4	2020-09-30	3 vs. 5	0.6	2	2	2			MS31	4	2019-06-29	3 vs. 5	0.6	2	2	2
TS16	5	2020-10-01	3 vs. 5	0.6	2	1	2			MS31	5	2019-06-30	3 vs. 5	0.6	2	1	2
TS16	1	2020-09-27	2 vs. 3	0.67	1	0	2	0.7		MS31	1	2019-06-26	2 vs. 3	0.67	1	1	2	0.6
TS16	2	2020-09-28	2 vs. 3	0.67	1	1	2			MS31	2	2019-06-27	2 vs. 3	0.67	1	1	2
TS16	3	2020-09-29	2 vs. 3	0.67	1	2	2			MS31	3	2019-06-28	2 vs. 3	0.67	1	1	2
TS16	4	2020-09-30	2 vs. 3	0.67	1	2	2			MS31	4	2019-06-29	2 vs. 3	0.67	1	1	2
TS16	5	2020-10-01	2 vs. 3	0.67	1	2	2			MS31	5	2019-06-30	2 vs. 3	0.67	1	2	2
TS16	1	2020-09-27	3 vs. 4	0.75	1	1	2	0.5		MS31	1	2019-06-26	3 vs. 4	0.75	1	2	2	0.5
TS16	2	2020-09-28	3 vs. 4	0.75	1	1	2			MS31	2	2019-06-27	3 vs. 4	0.75	1	1	2
TS16	3	2020-09-29	3 vs. 4	0.75	1	0	2			MS31	3	2019-06-28	3 vs. 4	0.75	1	1	2
TS16	4	2020-09-30	3 vs. 4	0.75	1	1	2			MS31	4	2019-06-29	3 vs. 4	0.75	1	1	2
TS16	5	2020-10-01	3 vs. 4	0.75	1	2	2			MS31	5	2019-06-30	3 vs. 4	0.75	1	0	2
TS16	1	2020-09-27	4 vs. 5	0.8	1	1	2	0.6		MS31	1	2019-06-26	4 vs. 5	0.8	1	0	2	0.7
TS16	2	2020-09-28	4 vs. 5	0.8	1	1	2			MS31	2	2019-06-27	4 vs. 5	0.8	1	2	2
TS16	3	2020-09-29	4 vs. 5	0.8	1	2	2			MS31	3	2019-06-28	4 vs. 5	0.8	1	2	2
TS16	4	2020-09-30	4 vs. 5	0.8	1	1	2			MS31	4	2019-06-29	4 vs. 5	0.8	1	1	2
TS16	5	2020-10-01	4 vs. 5	0.8	1	1	2			MS31	5	2019-06-30	4 vs. 5	0.8	1	2	2
Subject	Day	Date	Pair	Ratio	Difference	Correct trials	Total trials	Percentage		Subject	Day	Date	Pair	Ratio	Difference	Correct trials	Total trials	Percentage
TS21	1	2020-09-27	1 vs. 5	0.2	4	0	2	0.7		MS33	1	2019-06-26	1 vs. 5	0.2	4	2	2	1
TS21	2	2020-09-28	1 vs. 5	0.2	4	1	2			MS33	2	2019-06-27	1 vs. 5	0.2	4	2	2
TS21	3	2020-09-29	1 vs. 5	0.2	4	2	2			MS33	3	2019-06-28	1 vs. 5	0.2	4	2	2
TS21	4	2020-09-30	1 vs. 5	0.2	4	2	2			MS33	4	2019-06-29	1 vs. 5	0.2	4	2	2
TS21	5	2020-10-01	1 vs. 5	0.2	4	2	2			MS33	5	2019-06-30	1 vs. 5	0.2	4	2	2
TS21	1	2020-09-27	1 vs. 4	0.25	3	2	2	0.9		MS33	1	2019-06-26	1 vs. 4	0.25	3	2	2	1
TS21	2	2020-09-28	1 vs. 4	0.25	3	2	2			MS33	2	2019-06-27	1 vs. 4	0.25	3	2	2
TS21	3	2020-09-29	1 vs. 4	0.25	3	2	2			MS33	3	2019-06-28	1 vs. 4	0.25	3	2	2
TS21	4	2020-09-30	1 vs. 4	0.25	3	2	2			MS33	4	2019-06-29	1 vs. 4	0.25	3	2	2
TS21	5	2020-10-01	1 vs. 4	0.25	3	1	2			MS33	5	2019-06-30	1 vs. 4	0.25	3	2	2
TS21	1	2020-09-27	1 vs. 3	0.34	2	2	2	0.9		MS33	1	2019-06-26	1 vs. 3	0.34	2	2	2	0.9
TS21	2	2020-09-28	1 vs. 3	0.34	2	1	2			MS33	2	2019-06-27	1 vs. 3	0.34	2	1	2
TS21	3	2020-09-29	1 vs. 3	0.34	2	2	2			MS33	3	2019-06-28	1 vs. 3	0.34	2	2	2
TS21	4	2020-09-30	1 vs. 3	0.34	2	2	2			MS33	4	2019-06-29	1 vs. 3	0.34	2	2	2
TS21	5	2020-10-01	1 vs. 3	0.34	2	2	2			MS33	5	2019-06-30	1 vs. 3	0.34	2	2	2
TS21	1	2020-09-27	2 vs. 5	0.4	3	1	2	0.6		MS33	1	2019-06-26	2 vs. 5	0.4	3	2	2	0.7
TS21	2	2020-09-28	2 vs. 5	0.4	3	1	2			MS33	2	2019-06-27	2 vs. 5	0.4	3	1	2
TS21	3	2020-09-29	2 vs. 5	0.4	3	1	2			MS33	3	2019-06-28	2 vs. 5	0.4	3	2	2
TS21	4	2020-09-30	2 vs. 5	0.4	3	1	2			MS33	4	2019-06-29	2 vs. 5	0.4	3	2	2
TS21	5	2020-10-01	2 vs. 5	0.4	3	2	2			MS33	5	2019-06-30	2 vs. 5	0.4	3	0	2
TS21	1	2020-09-27	1 vs. 2	0.5	1	2	2	0.9		MS33	1	2019-06-26	1 vs. 2	0.5	1	1	2	0.4
TS21	2	2020-09-28	1 vs. 2	0.5	1	2	2			MS33	2	2019-06-27	1 vs. 2	0.5	1	1	2
TS21	3	2020-09-29	1 vs. 2	0.5	1	1	2			MS33	3	2019-06-28	1 vs. 2	0.5	1	1	2
TS21	4	2020-09-30	1 vs. 2	0.5	1	2	2			MS33	4	2019-06-29	1 vs. 2	0.5	1	0	2
TS21	5	2020-10-01	1 vs. 2	0.5	1	2	2			MS33	5	2019-06-30	1 vs. 2	0.5	1	1	2
TS21	1	2020-09-27	2 vs. 4	0.5	2	2	2	0.7		MS33	1	2019-06-26	2 vs. 4	0.5	2	2	2	0.8
TS21	2	2020-09-28	2 vs. 4	0.5	2	2	2			MS33	2	2019-06-27	2 vs. 4	0.5	2	2	2
TS21	3	2020-09-29	2 vs. 4	0.5	2	1	2			MS33	3	2019-06-28	2 vs. 4	0.5	2	1	2
TS21	4	2020-09-30	2 vs. 4	0.5	2	0	2			MS33	4	2019-06-29	2 vs. 4	0.5	2	1	2
TS21	5	2020-10-01	2 vs. 4	0.5	2	2	2			MS33	5	2019-06-30	2 vs. 4	0.5	2	2	2
TS21	1	2020-09-27	3 vs. 5	0.6	2	1	2	0.7		MS33	1	2019-06-26	3 vs. 5	0.6	2	1	2	0.6
TS21	2	2020-09-28	3 vs. 5	0.6	2	2	2			MS33	2	2019-06-27	3 vs. 5	0.6	2	2	2
TS21	3	2020-09-29	3 vs. 5	0.6	2	1	2			MS33	3	2019-06-28	3 vs. 5	0.6	2	2	2
TS21	4	2020-09-30	3 vs. 5	0.6	2	1	2			MS33	4	2019-06-29	3 vs. 5	0.6	2	1	2
TS21	5	2020-10-01	3 vs. 5	0.6	2	2	2			MS33	5	2019-06-30	3 vs. 5	0.6	2	0	2
TS21	1	2020-09-27	2 vs. 3	0.67	1	2	2	0.8		MS33	1	2019-06-26	2 vs. 3	0.67	1	0	2	0.5
TS21	2	2020-09-28	2 vs. 3	0.67	1	1	2			MS33	2	2019-06-27	2 vs. 3	0.67	1	2	2
TS21	3	2020-09-29	2 vs. 3	0.67	1	1	2			MS33	3	2019-06-28	2 vs. 3	0.67	1	1	2
TS21	4	2020-09-30	2 vs. 3	0.67	1	2	2			MS33	4	2019-06-29	2 vs. 3	0.67	1	1	2
TS21	5	2020-10-01	2 vs. 3	0.67	1	2	2			MS33	5	2019-06-30	2 vs. 3	0.67	1	1	2
TS21	1	2020-09-27	3 vs. 4	0.75	1	1	2	0.8		MS33	1	2019-06-26	3 vs. 4	0.75	1	2	2	0.7
TS21	2	2020-09-28	3 vs. 4	0.75	1	2	2			MS33	2	2019-06-27	3 vs. 4	0.75	1	0	2
TS21	3	2020-09-29	3 vs. 4	0.75	1	2	2			MS33	3	2019-06-28	3 vs. 4	0.75	1	2	2
TS21	4	2020-09-30	3 vs. 4	0.75	1	1	2			MS33	4	2019-06-29	3 vs. 4	0.75	1	2	2
TS21	5	2020-10-01	3 vs. 4	0.75	1	2	2			MS33	5	2019-06-30	3 vs. 4	0.75	1	1	2
TS21	1	2020-09-27	4 vs. 5	0.8	1	1	2	0.5		MS33	1	2019-06-26	4 vs. 5	0.8	1	1	2	0.8
TS21	2	2020-09-28	4 vs. 5	0.8	1	1	2			MS33	2	2019-06-27	4 vs. 5	0.8	1	2	2
TS21	3	2020-09-29	4 vs. 5	0.8	1	1	2			MS33	3	2019-06-28	4 vs. 5	0.8	1	2	2
TS21	4	2020-09-30	4 vs. 5	0.8	1	0	2			MS33	4	2019-06-29	4 vs. 5	0.8	1	1	2
TS21	5	2020-10-01	4 vs. 5	0.8	1	2	2			MS33	5	2019-06-30	4 vs. 5	0.8	1	2	2
Subject	Day	Date	Pair	Ratio	Difference	Correct trials	Total trials	Percentage
TS22	1	2020-09-27	1 vs. 5	0.2	4	2	2	1
TS22	2	2020-09-28	1 vs. 5	0.2	4	2	2
TS22	3	2020-09-29	1 vs. 5	0.2	4	2	2
TS22	4	2020-09-30	1 vs. 5	0.2	4	2	2
TS22	5	2020-10-01	1 vs. 5	0.2	4	2	2
TS22	1	2020-09-27	1 vs. 4	0.25	3	1	2	0.9
TS22	2	2020-09-28	1 vs. 4	0.25	3	2	2
TS22	3	2020-09-29	1 vs. 4	0.25	3	2	2
TS22	4	2020-09-30	1 vs. 4	0.25	3	2	2
TS22	5	2020-10-01	1 vs. 4	0.25	3	2	2
TS22	1	2020-09-27	1 vs. 3	0.34	2	1	2	0.9
TS22	2	2020-09-28	1 vs. 3	0.34	2	2	2
TS22	3	2020-09-29	1 vs. 3	0.34	2	2	2
TS22	4	2020-09-30	1 vs. 3	0.34	2	2	2
TS22	5	2020-10-01	1 vs. 3	0.34	2	2	2
TS22	1	2020-09-27	2 vs. 5	0.4	3	1	2	0.7
TS22	2	2020-09-28	2 vs. 5	0.4	3	1	2
TS22	3	2020-09-29	2 vs. 5	0.4	3	2	2
TS22	4	2020-09-30	2 vs. 5	0.4	3	1	2
TS22	5	2020-10-01	2 vs. 5	0.4	3	2	2
TS22	1	2020-09-27	1 vs. 2	0.5	1	2	2	0.9
TS22	2	2020-09-28	1 vs. 2	0.5	1	2	2
TS22	3	2020-09-29	1 vs. 2	0.5	1	2	2
TS22	4	2020-09-30	1 vs. 2	0.5	1	2	2
TS22	5	2020-10-01	1 vs. 2	0.5	1	1	2
TS22	1	2020-09-27	2 vs. 4	0.5	2	2	2	0.7
TS22	2	2020-09-28	2 vs. 4	0.5	2	2	2
TS22	3	2020-09-29	2 vs. 4	0.5	2	0	2
TS22	4	2020-09-30	2 vs. 4	0.5	2	2	2
TS22	5	2020-10-01	2 vs. 4	0.5	2	1	2
TS22	1	2020-09-27	3 vs. 5	0.6	2	2	2	0.8
TS22	2	2020-09-28	3 vs. 5	0.6	2	1	2
TS22	3	2020-09-29	3 vs. 5	0.6	2	2	2
TS22	4	2020-09-30	3 vs. 5	0.6	2	1	2
TS22	5	2020-10-01	3 vs. 5	0.6	2	2	2
TS22	1	2020-09-27	2 vs. 3	0.67	1	1	2	0.9
TS22	2	2020-09-28	2 vs. 3	0.67	1	2	2
TS22	3	2020-09-29	2 vs. 3	0.67	1	2	2
TS22	4	2020-09-30	2 vs. 3	0.67	1	2	2
TS22	5	2020-10-01	2 vs. 3	0.67	1	2	2
TS22	1	2020-09-27	3 vs. 4	0.75	1	1	2	0.9
TS22	2	2020-09-28	3 vs. 4	0.75	1	2	2
TS22	3	2020-09-29	3 vs. 4	0.75	1	2	2
TS22	4	2020-09-30	3 vs. 4	0.75	1	2	2
TS22	5	2020-10-01	3 vs. 4	0.75	1	2	2
TS22	1	2020-09-27	4 vs. 5	0.8	1	2	2	0.8
TS22	2	2020-09-28	4 vs. 5	0.8	1	1	2
TS22	3	2020-09-29	4 vs. 5	0.8	1	2	2
TS22	4	2020-09-30	4 vs. 5	0.8	1	1	2
TS22	5	2020-10-01	4 vs. 5	0.8	1	2	2

## Sheet: Exp. 2 - Phase 2
Trachemys scripta elegans (this study)										Mauremys sinensis (Lin et al., 2021)
Subject	Day	Date	Pair	Ratio	Difference	Correct trials	Total trials	Percentage		Subject	Day	Date	Pair	Ratio	Difference	Correct trials	Total trials	Percentage
TS11	1	2020-10-02	2 vs. 10	0.2	8	2	2	0.9		MS11	1	2019-07-01	2 vs. 10	0.2	8	2	2	0.9
TS11	2	2020-10-03	2 vs. 10	0.2	8	1	1			MS11	2	2019-07-02	2 vs. 10	0.2	8	2	2
TS11	3	2020-10-04	2 vs. 10	0.2	8	2	2			MS11	3	2019-07-03	2 vs. 10	0.2	8	2	2
TS11	4	2020-10-05	2 vs. 10	0.2	8	2	3			MS11	4	2019-07-04	2 vs. 10	0.2	8	2	2
TS11	5	2020-10-06	2 vs. 10	0.2	8	2	2			MS11	5	2019-07-05	2 vs. 10	0.2	8	1	2
TS11	1	2020-10-02	2 vs. 8	0.25	6	2	2	0.9		MS11	1	2019-07-01	2 vs. 8	0.25	6	2	2	1
TS11	2	2020-10-03	2 vs. 8	0.25	6	1	2			MS11	2	2019-07-02	2 vs. 8	0.25	6	2	2
TS11	3	2020-10-04	2 vs. 8	0.25	6	2	2			MS11	3	2019-07-03	2 vs. 8	0.25	6	2	2
TS11	4	2020-10-05	2 vs. 8	0.25	6	2	2			MS11	4	2019-07-04	2 vs. 8	0.25	6	2	2
TS11	5	2020-10-06	2 vs. 8	0.25	6	2	2			MS11	5	2019-07-05	2 vs. 8	0.25	6	2	2
TS11	1	2020-10-02	2 vs. 6	0.33	4	2	2	0.8		MS11	1	2019-07-01	2 vs. 6	0.33	4	1	2	0.5
TS11	2	2020-10-03	2 vs. 6	0.33	4	2	2			MS11	2	2019-07-02	2 vs. 6	0.33	4	1	2
TS11	3	2020-10-04	2 vs. 6	0.33	4	2	2			MS11	3	2019-07-03	2 vs. 6	0.33	4	1	2
TS11	4	2020-10-05	2 vs. 6	0.33	4	2	2			MS11	4	2019-07-04	2 vs. 6	0.33	4	1	2
TS11	5	2020-10-06	2 vs. 6	0.33	4	0	2			MS11	5	2019-07-05	2 vs. 6	0.33	4	1	2
TS11	1	2020-10-02	3 vs. 9	0.33	6	1	2	0.8		MS11	1	2019-07-01	3 vs. 9	0.33	6	2	2	0.9
TS11	2	2020-10-03	3 vs. 9	0.33	6	1	2			MS11	2	2019-07-02	3 vs. 9	0.33	6	2	2
TS11	3	2020-10-04	3 vs. 9	0.33	6	2	2			MS11	3	2019-07-03	3 vs. 9	0.33	6	1	2
TS11	4	2020-10-05	3 vs. 9	0.33	6	2	2			MS11	4	2019-07-04	3 vs. 9	0.33	6	2	2
TS11	5	2020-10-06	3 vs. 9	0.33	6	2	2			MS11	5	2019-07-05	3 vs. 9	0.33	6	2	2
TS11	1	2020-10-02	4 vs. 10	0.4	6	2	2	0.9		MS11	1	2019-07-01	4 vs. 10	0.4	6	0	2	0.5
TS11	2	2020-10-03	4 vs. 10	0.4	6	2	2			MS11	2	2019-07-02	4 vs. 10	0.4	6	1	2
TS11	3	2020-10-04	4 vs. 10	0.4	6	2	2			MS11	3	2019-07-03	4 vs. 10	0.4	6	2	2
TS11	4	2020-10-05	4 vs. 10	0.4	6	2	2			MS11	4	2019-07-04	4 vs. 10	0.4	6	1	2
TS11	5	2020-10-06	4 vs. 10	0.4	6	1	2			MS11	5	2019-07-05	4 vs. 10	0.4	6	1	2
TS11	1	2020-10-02	4 vs. 8	0.5	4	2	2	0.5		MS11	1	2019-07-01	4 vs. 8	0.5	4	0	2	0.5
TS11	2	2020-10-03	4 vs. 8	0.5	4	1	2			MS11	2	2019-07-02	4 vs. 8	0.5	4	2	2
TS11	3	2020-10-04	4 vs. 8	0.5	4	1	2			MS11	3	2019-07-03	4 vs. 8	0.5	4	1	2
TS11	4	2020-10-05	4 vs. 8	0.5	4	1	2			MS11	4	2019-07-04	4 vs. 8	0.5	4	2	2
TS11	5	2020-10-06	4 vs. 8	0.5	4	0	2			MS11	5	2019-07-05	4 vs. 8	0.5	4	0	2
TS11	1	2020-10-02	6 vs. 10	0.6	4	1	2	0.5		MS11	1	2019-07-01	6 vs. 10	0.6	4	2	2	0.7
TS11	2	2020-10-03	6 vs. 10	0.6	4	0	1			MS11	2	2019-07-02	6 vs. 10	0.6	4	1	2
TS11	3	2020-10-04	6 vs. 10	0.6	4	1	2			MS11	3	2019-07-03	6 vs. 10	0.6	4	2	2
TS11	4	2020-10-05	6 vs. 10	0.6	4	2	3			MS11	4	2019-07-04	6 vs. 10	0.6	4	1	2
TS11	5	2020-10-06	6 vs. 10	0.6	4	1	2			MS11	5	2019-07-05	6 vs. 10	0.6	4	1	2
TS11	1	2020-10-02	4 vs. 6	0.67	2	2	2	0.5		MS11	1	2019-07-01	4 vs. 6	0.67	2	1	2	0.6
TS11	2	2020-10-03	4 vs. 6	0.67	2	2	2			MS11	2	2019-07-02	4 vs. 6	0.67	2	1	2
TS11	3	2020-10-04	4 vs. 6	0.67	2	0	2			MS11	3	2019-07-03	4 vs. 6	0.67	2	0	2
TS11	4	2020-10-05	4 vs. 6	0.67	2	1	2			MS11	4	2019-07-04	4 vs. 6	0.67	2	2	2
TS11	5	2020-10-06	4 vs. 6	0.67	2	0	2			MS11	5	2019-07-05	4 vs. 6	0.67	2	2	2
TS11	1	2020-10-02	6 vs. 9	0.67	3	2	2	0.9		MS11	1	2019-07-01	6 vs. 9	0.67	3	1	2	0.6
TS11	2	2020-10-03	6 vs. 9	0.67	3	2	2			MS11	2	2019-07-02	6 vs. 9	0.67	3	0	2
TS11	3	2020-10-04	6 vs. 9	0.67	3	1	2			MS11	3	2019-07-03	6 vs. 9	0.67	3	2	2
TS11	4	2020-10-05	6 vs. 9	0.67	3	2	2			MS11	4	2019-07-04	6 vs. 9	0.67	3	1	2
TS11	5	2020-10-06	6 vs. 9	0.67	3	2	2			MS11	5	2019-07-05	6 vs. 9	0.67	3	2	2
TS11	1	2020-10-02	6 vs. 8	0.75	2	1	2	0.8		MS11	1	2019-07-01	6 vs. 8	0.75	2	2	2	0.6
TS11	2	2020-10-03	6 vs. 8	0.75	2	2	2			MS11	2	2019-07-02	6 vs. 8	0.75	2	0	2
TS11	3	2020-10-04	6 vs. 8	0.75	2	1	2			MS11	3	2019-07-03	6 vs. 8	0.75	2	1	2
TS11	4	2020-10-05	6 vs. 8	0.75	2	2	2			MS11	4	2019-07-04	6 vs. 8	0.75	2	1	2
TS11	5	2020-10-06	6 vs. 8	0.75	2	2	2			MS11	5	2019-07-05	6 vs. 8	0.75	2	2	2
TS11	1	2020-10-02	8 vs. 10	0.8	2	1	2	0.5		MS11	1	2019-07-01	8 vs. 10	0.8	2	2	2	0.7
TS11	2	2020-10-03	8 vs. 10	0.8	2	1	2			MS11	2	2019-07-02	8 vs. 10	0.8	2	1	2
TS11	3	2020-10-04	8 vs. 10	0.8	2	1	2			MS11	3	2019-07-03	8 vs. 10	0.8	2	1	2
TS11	4	2020-10-05	8 vs. 10	0.8	2	1	2			MS11	4	2019-07-04	8 vs. 10	0.8	2	2	2
TS11	5	2020-10-06	8 vs. 10	0.8	2	1	2			MS11	5	2019-07-05	8 vs. 10	0.8	2	1	2
Subject	Day	Date	Pair	Ratio	Difference	Correct trials	Total trials	Percentage		Subject	Day	Date	Pair	Ratio	Difference	Correct trials	Total trials	Percentage
TS12	1	2020-10-02	2 vs. 10	0.2	8	2	2	0.9		MS14	1	2019-07-01	2 vs. 10	0.2	8	1	2	0.9
TS12	2	2020-10-03	2 vs. 10	0.2	8	2	2			MS14	2	2019-07-02	2 vs. 10	0.2	8	2	2
TS12	3	2020-10-04	2 vs. 10	0.2	8	1	2			MS14	3	2019-07-03	2 vs. 10	0.2	8	2	2
TS12	4	2020-10-05	2 vs. 10	0.2	8	2	2			MS14	4	2019-07-04	2 vs. 10	0.2	8	2	2
TS12	5	2020-10-06	2 vs. 10	0.2	8	2	2			MS14	5	2019-07-05	2 vs. 10	0.2	8	2	2
TS12	1	2020-10-02	2 vs. 8	0.25	6	2	2	1		MS14	1	2019-07-01	2 vs. 8	0.25	6	2	2	1
TS12	2	2020-10-03	2 vs. 8	0.25	6	2	2			MS14	2	2019-07-02	2 vs. 8	0.25	6	2	2
TS12	3	2020-10-04	2 vs. 8	0.25	6	2	2			MS14	3	2019-07-03	2 vs. 8	0.25	6	2	2
TS12	4	2020-10-05	2 vs. 8	0.25	6	2	2			MS14	4	2019-07-04	2 vs. 8	0.25	6	2	2
TS12	5	2020-10-06	2 vs. 8	0.25	6	2	2			MS14	5	2019-07-05	2 vs. 8	0.25	6	2	2
TS12	1	2020-10-02	2 vs. 6	0.33	4	2	2	0.9		MS14	1	2019-07-01	2 vs. 6	0.33	4	2	2	0.7
TS12	2	2020-10-03	2 vs. 6	0.33	4	1	2			MS14	2	2019-07-02	2 vs. 6	0.33	4	1	2
TS12	3	2020-10-04	2 vs. 6	0.33	4	2	2			MS14	3	2019-07-03	2 vs. 6	0.33	4	1	2
TS12	4	2020-10-05	2 vs. 6	0.33	4	2	2			MS14	4	2019-07-04	2 vs. 6	0.33	4	1	2
TS12	5	2020-10-06	2 vs. 6	0.33	4	2	2			MS14	5	2019-07-05	2 vs. 6	0.33	4	2	2
TS12	1	2020-10-02	3 vs. 9	0.33	6	1	2	0.8		MS14	1	2019-07-01	3 vs. 9	0.33	6	2	2	1
TS12	2	2020-10-03	3 vs. 9	0.33	6	2	2			MS14	2	2019-07-02	3 vs. 9	0.33	6	2	2
TS12	3	2020-10-04	3 vs. 9	0.33	6	2	2			MS14	3	2019-07-03	3 vs. 9	0.33	6	2	2
TS12	4	2020-10-05	3 vs. 9	0.33	6	1	2			MS14	4	2019-07-04	3 vs. 9	0.33	6	2	2
TS12	5	2020-10-06	3 vs. 9	0.33	6	2	2			MS14	5	2019-07-05	3 vs. 9	0.33	6	2	2
TS12	1	2020-10-02	4 vs. 10	0.4	6	2	2	0.8		MS14	1	2019-07-01	4 vs. 10	0.4	6	2	2	0.9
TS12	2	2020-10-03	4 vs. 10	0.4	6	1	2			MS14	2	2019-07-02	4 vs. 10	0.4	6	2	2
TS12	3	2020-10-04	4 vs. 10	0.4	6	1	2			MS14	3	2019-07-03	4 vs. 10	0.4	6	2	2
TS12	4	2020-10-05	4 vs. 10	0.4	6	2	2			MS14	4	2019-07-04	4 vs. 10	0.4	6	1	2
TS12	5	2020-10-06	4 vs. 10	0.4	6	2	2			MS14	5	2019-07-05	4 vs. 10	0.4	6	2	2
TS12	1	2020-10-02	4 vs. 8	0.5	4	2	2	0.8		MS14	1	2019-07-01	4 vs. 8	0.5	4	1	2	0.8
TS12	2	2020-10-03	4 vs. 8	0.5	4	1	2			MS14	2	2019-07-02	4 vs. 8	0.5	4	2	2
TS12	3	2020-10-04	4 vs. 8	0.5	4	2	2			MS14	3	2019-07-03	4 vs. 8	0.5	4	2	2
TS12	4	2020-10-05	4 vs. 8	0.5	4	2	2			MS14	4	2019-07-04	4 vs. 8	0.5	4	2	2
TS12	5	2020-10-06	4 vs. 8	0.5	4	1	2			MS14	5	2019-07-05	4 vs. 8	0.5	4	1	2
TS12	1	2020-10-02	6 vs. 10	0.6	4	1	2	0.9		MS14	1	2019-07-01	6 vs. 10	0.6	4	1	2	0.9
TS12	2	2020-10-03	6 vs. 10	0.6	4	2	2			MS14	2	2019-07-02	6 vs. 10	0.6	4	2	2
TS12	3	2020-10-04	6 vs. 10	0.6	4	2	2			MS14	3	2019-07-03	6 vs. 10	0.6	4	2	2
TS12	4	2020-10-05	6 vs. 10	0.6	4	2	2			MS14	4	2019-07-04	6 vs. 10	0.6	4	2	2
TS12	5	2020-10-06	6 vs. 10	0.6	4	2	2			MS14	5	2019-07-05	6 vs. 10	0.6	4	2	2
TS12	1	2020-10-02	4 vs. 6	0.67	2	2	2	0.8		MS14	1	2019-07-01	4 vs. 6	0.67	2	1	2	0.8
TS12	2	2020-10-03	4 vs. 6	0.67	2	2	2			MS14	2	2019-07-02	4 vs. 6	0.67	2	2	2
TS12	3	2020-10-04	4 vs. 6	0.67	2	1	2			MS14	3	2019-07-03	4 vs. 6	0.67	2	2	2
TS12	4	2020-10-05	4 vs. 6	0.67	2	2	2			MS14	4	2019-07-04	4 vs. 6	0.67	2	2	2
TS12	5	2020-10-06	4 vs. 6	0.67	2	1	2			MS14	5	2019-07-05	4 vs. 6	0.67	2	1	2
TS12	1	2020-10-02	6 vs. 9	0.67	3	2	2	0.9		MS14	1	2019-07-01	6 vs. 9	0.67	3	2	2	0.7
TS12	2	2020-10-03	6 vs. 9	0.67	3	1	1			MS14	2	2019-07-02	6 vs. 9	0.67	3	0	2
TS12	3	2020-10-04	6 vs. 9	0.67	3	1	2			MS14	3	2019-07-03	6 vs. 9	0.67	3	1	2
TS12	4	2020-10-05	6 vs. 9	0.67	3	3	3			MS14	4	2019-07-04	6 vs. 9	0.67	3	2	2
TS12	5	2020-10-06	6 vs. 9	0.67	3	2	2			MS14	5	2019-07-05	6 vs. 9	0.67	3	2	2
TS12	1	2020-10-02	6 vs. 8	0.75	2	2	2	0.9		MS14	1	2019-07-01	6 vs. 8	0.75	2	1	2	0.8
TS12	2	2020-10-03	6 vs. 8	0.75	2	2	2			MS14	2	2019-07-02	6 vs. 8	0.75	2	1	2
TS12	3	2020-10-04	6 vs. 8	0.75	2	2	2			MS14	3	2019-07-03	6 vs. 8	0.75	2	2	2
TS12	4	2020-10-05	6 vs. 8	0.75	2	1	2			MS14	4	2019-07-04	6 vs. 8	0.75	2	2	2
TS12	5	2020-10-06	6 vs. 8	0.75	2	2	2			MS14	5	2019-07-05	6 vs. 8	0.75	2	2	2
TS12	1	2020-10-02	8 vs. 10	0.8	2	2	2	0.6		MS14	1	2019-07-01	8 vs. 10	0.8	2	0	2	0.8
TS12	2	2020-10-03	8 vs. 10	0.8	2	0	2			MS14	2	2019-07-02	8 vs. 10	0.8	2	1	1
TS12	3	2020-10-04	8 vs. 10	0.8	2	2	2			MS14	3	2019-07-03	8 vs. 10	0.8	2	3	3
TS12	4	2020-10-05	8 vs. 10	0.8	2	1	2			MS14	4	2019-07-04	8 vs. 10	0.8	2	2	2
TS12	5	2020-10-06	8 vs. 10	0.8	2	1	2			MS14	5	2019-07-05	8 vs. 10	0.8	2	2	2
Subject	Day	Date	Pair	Ratio	Difference	Correct trials	Total trials	Percentage		Subject	Day	Date	Pair	Ratio	Difference	Correct trials	Total trials	Percentage
TS13	1	2020-10-02	2 vs. 10	0.2	8	2	2	1		MS16	1	2019-07-01	2 vs. 10	0.2	8	2	2	1
TS13	2	2020-10-03	2 vs. 10	0.2	8	2	2			MS16	2	2019-07-02	2 vs. 10	0.2	8	2	2
TS13	3	2020-10-04	2 vs. 10	0.2	8	1	1			MS16	3	2019-07-03	2 vs. 10	0.2	8	2	2
TS13	4	2020-10-05	2 vs. 10	0.2	8	3	3			MS16	4	2019-07-04	2 vs. 10	0.2	8	2	2
TS13	5	2020-10-06	2 vs. 10	0.2	8	2	2			MS16	5	2019-07-05	2 vs. 10	0.2	8	2	2
TS13	1	2020-10-02	2 vs. 8	0.25	6	2	2	1		MS16	1	2019-07-01	2 vs. 8	0.25	6	2	2	1
TS13	2	2020-10-03	2 vs. 8	0.25	6	2	2			MS16	2	2019-07-02	2 vs. 8	0.25	6	2	2
TS13	3	2020-10-04	2 vs. 8	0.25	6	2	2			MS16	3	2019-07-03	2 vs. 8	0.25	6	2	2
TS13	4	2020-10-05	2 vs. 8	0.25	6	2	2			MS16	4	2019-07-04	2 vs. 8	0.25	6	2	2
TS13	5	2020-10-06	2 vs. 8	0.25	6	2	2			MS16	5	2019-07-05	2 vs. 8	0.25	6	2	2
TS13	1	2020-10-02	2 vs. 6	0.33	4	2	2	0.9		MS16	1	2019-07-01	2 vs. 6	0.33	4	2	2	0.9
TS13	2	2020-10-03	2 vs. 6	0.33	4	2	2			MS16	2	2019-07-02	2 vs. 6	0.33	4	1	2
TS13	3	2020-10-04	2 vs. 6	0.33	4	1	2			MS16	3	2019-07-03	2 vs. 6	0.33	4	2	2
TS13	4	2020-10-05	2 vs. 6	0.33	4	2	2			MS16	4	2019-07-04	2 vs. 6	0.33	4	2	2
TS13	5	2020-10-06	2 vs. 6	0.33	4	2	2			MS16	5	2019-07-05	2 vs. 6	0.33	4	2	2
TS13	1	2020-10-02	3 vs. 9	0.33	6	2	2	0.9		MS16	1	2019-07-01	3 vs. 9	0.33	6	2	2	0.6
TS13	2	2020-10-03	3 vs. 9	0.33	6	2	2			MS16	2	2019-07-02	3 vs. 9	0.33	6	0	2
TS13	3	2020-10-04	3 vs. 9	0.33	6	2	2			MS16	3	2019-07-03	3 vs. 9	0.33	6	1	2
TS13	4	2020-10-05	3 vs. 9	0.33	6	2	2			MS16	4	2019-07-04	3 vs. 9	0.33	6	1	2
TS13	5	2020-10-06	3 vs. 9	0.33	6	1	2			MS16	5	2019-07-05	3 vs. 9	0.33	6	2	2
TS13	1	2020-10-02	4 vs. 10	0.4	6	1	2	0.7		MS16	1	2019-07-01	4 vs. 10	0.4	6	2	2	0.9
TS13	2	2020-10-03	4 vs. 10	0.4	6	2	2			MS16	2	2019-07-02	4 vs. 10	0.4	6	2	2
TS13	3	2020-10-04	4 vs. 10	0.4	6	0	1			MS16	3	2019-07-03	4 vs. 10	0.4	6	2	2
TS13	4	2020-10-05	4 vs. 10	0.4	6	3	3			MS16	4	2019-07-04	4 vs. 10	0.4	6	1	2
TS13	5	2020-10-06	4 vs. 10	0.4	6	1	2			MS16	5	2019-07-05	4 vs. 10	0.4	6	2	2
TS13	1	2020-10-02	4 vs. 8	0.5	4	2	2	0.9		MS16	1	2019-07-01	4 vs. 8	0.5	4	2	2	0.8
TS13	2	2020-10-03	4 vs. 8	0.5	4	2	2			MS16	2	2019-07-02	4 vs. 8	0.5	4	1	2
TS13	3	2020-10-04	4 vs. 8	0.5	4	1	2			MS16	3	2019-07-03	4 vs. 8	0.5	4	2	2
TS13	4	2020-10-05	4 vs. 8	0.5	4	2	2			MS16	4	2019-07-04	4 vs. 8	0.5	4	2	2
TS13	5	2020-10-06	4 vs. 8	0.5	4	2	2			MS16	5	2019-07-05	4 vs. 8	0.5	4	1	2
TS13	1	2020-10-02	6 vs. 10	0.6	4	2	2	0.9		MS16	1	2019-07-01	6 vs. 10	0.6	4	2	2	0.9
TS13	2	2020-10-03	6 vs. 10	0.6	4	2	2			MS16	2	2019-07-02	6 vs. 10	0.6	4	1	1
TS13	3	2020-10-04	6 vs. 10	0.6	4	1	2			MS16	3	2019-07-03	6 vs. 10	0.6	4	3	3
TS13	4	2020-10-05	6 vs. 10	0.6	4	2	2			MS16	4	2019-07-04	6 vs. 10	0.6	4	1	2
TS13	5	2020-10-06	6 vs. 10	0.6	4	2	2			MS16	5	2019-07-05	6 vs. 10	0.6	4	2	2
TS13	1	2020-10-02	4 vs. 6	0.67	2	1	2	0.8		MS16	1	2019-07-01	4 vs. 6	0.67	2	1	2	0.5
TS13	2	2020-10-03	4 vs. 6	0.67	2	1	2			MS16	2	2019-07-02	4 vs. 6	0.67	2	2	2
TS13	3	2020-10-04	4 vs. 6	0.67	2	2	2			MS16	3	2019-07-03	4 vs. 6	0.67	2	0	2
TS13	4	2020-10-05	4 vs. 6	0.67	2	2	2			MS16	4	2019-07-04	4 vs. 6	0.67	2	2	2
TS13	5	2020-10-06	4 vs. 6	0.67	2	2	2			MS16	5	2019-07-05	4 vs. 6	0.67	2	0	2
TS13	1	2020-10-02	6 vs. 9	0.67	3	0	2	0.4		MS16	1	2019-07-01	6 vs. 9	0.67	3	1	2	0.6
TS13	2	2020-10-03	6 vs. 9	0.67	3	2	2			MS16	2	2019-07-02	6 vs. 9	0.67	3	2	2
TS13	3	2020-10-04	6 vs. 9	0.67	3	1	2			MS16	3	2019-07-03	6 vs. 9	0.67	3	1	2
TS13	4	2020-10-05	6 vs. 9	0.67	3	0	2			MS16	4	2019-07-04	6 vs. 9	0.67	3	1	2
TS13	5	2020-10-06	6 vs. 9	0.67	3	1	2			MS16	5	2019-07-05	6 vs. 9	0.67	3	1	2
TS13	1	2020-10-02	6 vs. 8	0.75	2	1	2	0.6		MS16	1	2019-07-01	6 vs. 8	0.75	2	2	2	0.8
TS13	2	2020-10-03	6 vs. 8	0.75	2	1	2			MS16	2	2019-07-02	6 vs. 8	0.75	2	1	2
TS13	3	2020-10-04	6 vs. 8	0.75	2	1	2			MS16	3	2019-07-03	6 vs. 8	0.75	2	1	2
TS13	4	2020-10-05	6 vs. 8	0.75	2	2	2			MS16	4	2019-07-04	6 vs. 8	0.75	2	2	2
TS13	5	2020-10-06	6 vs. 8	0.75	2	1	2			MS16	5	2019-07-05	6 vs. 8	0.75	2	2	2
TS13	1	2020-10-02	8 vs. 10	0.8	2	1	2	0.9		MS16	1	2019-07-01	8 vs. 10	0.8	2	1	1	0.8
TS13	2	2020-10-03	8 vs. 10	0.8	2	2	2			MS16	2	2019-07-02	8 vs. 10	0.8	2	2	3
TS13	3	2020-10-04	8 vs. 10	0.8	2	2	2			MS16	3	2019-07-03	8 vs. 10	0.8	2	1	2
TS13	4	2020-10-05	8 vs. 10	0.8	2	2	2			MS16	4	2019-07-04	8 vs. 10	0.8	2	2	2
TS13	5	2020-10-06	8 vs. 10	0.8	2	2	2			MS16	5	2019-07-05	8 vs. 10	0.8	2	2	2
Subject	Day	Date	Pair	Ratio	Difference	Correct trials	Total trials	Percentage		Subject	Day	Date	Pair	Ratio	Difference	Correct trials	Total trials	Percentage
TS16	1	2020-10-02	2 vs. 10	0.2	8	2	2	1		MS31	1	2019-07-01	2 vs. 10	0.2	8	2	2	0.9
TS16	2	2020-10-03	2 vs. 10	0.2	8	2	2			MS31	2	2019-07-02	2 vs. 10	0.2	8	2	2
TS16	3	2020-10-04	2 vs. 10	0.2	8	1	1			MS31	3	2019-07-03	2 vs. 10	0.2	8	1	2
TS16	4	2020-10-05	2 vs. 10	0.2	8	3	3			MS31	4	2019-07-04	2 vs. 10	0.2	8	2	2
TS16	5	2020-10-06	2 vs. 10	0.2	8	2	2			MS31	5	2019-07-05	2 vs. 10	0.2	8	2	2
TS16	1	2020-10-02	2 vs. 8	0.25	6	2	2	1		MS31	1	2019-07-01	2 vs. 8	0.25	6	2	2	0.7
TS16	2	2020-10-03	2 vs. 8	0.25	6	2	2			MS31	2	2019-07-02	2 vs. 8	0.25	6	0	1
TS16	3	2020-10-04	2 vs. 8	0.25	6	2	2			MS31	3	2019-07-03	2 vs. 8	0.25	6	3	3
TS16	4	2020-10-05	2 vs. 8	0.25	6	2	2			MS31	4	2019-07-04	2 vs. 8	0.25	6	1	2
TS16	5	2020-10-06	2 vs. 8	0.25	6	2	2			MS31	5	2019-07-05	2 vs. 8	0.25	6	1	2
TS16	1	2020-10-02	2 vs. 6	0.33	4	2	2	0.8		MS31	1	2019-07-01	2 vs. 6	0.33	4	1	2	0.7
TS16	2	2020-10-03	2 vs. 6	0.33	4	1	2			MS31	2	2019-07-02	2 vs. 6	0.33	4	2	2
TS16	3	2020-10-04	2 vs. 6	0.33	4	2	2			MS31	3	2019-07-03	2 vs. 6	0.33	4	1	2
TS16	4	2020-10-05	2 vs. 6	0.33	4	2	2			MS31	4	2019-07-04	2 vs. 6	0.33	4	2	2
TS16	5	2020-10-06	2 vs. 6	0.33	4	1	2			MS31	5	2019-07-05	2 vs. 6	0.33	4	1	2
TS16	1	2020-10-02	3 vs. 9	0.33	6	2	2	1		MS31	1	2019-07-01	3 vs. 9	0.33	6	1	2	0.7
TS16	2	2020-10-03	3 vs. 9	0.33	6	2	2			MS31	2	2019-07-02	3 vs. 9	0.33	6	1	2
TS16	3	2020-10-04	3 vs. 9	0.33	6	2	2			MS31	3	2019-07-03	3 vs. 9	0.33	6	2	2
TS16	4	2020-10-05	3 vs. 9	0.33	6	2	2			MS31	4	2019-07-04	3 vs. 9	0.33	6	1	2
TS16	5	2020-10-06	3 vs. 9	0.33	6	2	2			MS31	5	2019-07-05	3 vs. 9	0.33	6	2	2
TS16	1	2020-10-02	4 vs. 10	0.4	6	1	2	0.7		MS31	1	2019-07-01	4 vs. 10	0.4	6	2	2	1
TS16	2	2020-10-03	4 vs. 10	0.4	6	2	2			MS31	2	2019-07-02	4 vs. 10	0.4	6	2	2
TS16	3	2020-10-04	4 vs. 10	0.4	6	0	1			MS31	3	2019-07-03	4 vs. 10	0.4	6	2	2
TS16	4	2020-10-05	4 vs. 10	0.4	6	2	3			MS31	4	2019-07-04	4 vs. 10	0.4	6	2	2
TS16	5	2020-10-06	4 vs. 10	0.4	6	2	2			MS31	5	2019-07-05	4 vs. 10	0.4	6	2	2
TS16	1	2020-10-02	4 vs. 8	0.5	4	2	2	0.6		MS31	1	2019-07-01	4 vs. 8	0.5	4	1	2	0.9
TS16	2	2020-10-03	4 vs. 8	0.5	4	0	2			MS31	2	2019-07-02	4 vs. 8	0.5	4	2	2
TS16	3	2020-10-04	4 vs. 8	0.5	4	1	2			MS31	3	2019-07-03	4 vs. 8	0.5	4	2	2
TS16	4	2020-10-05	4 vs. 8	0.5	4	1	2			MS31	4	2019-07-04	4 vs. 8	0.5	4	2	2
TS16	5	2020-10-06	4 vs. 8	0.5	4	2	2			MS31	5	2019-07-05	4 vs. 8	0.5	4	2	2
TS16	1	2020-10-02	6 vs. 10	0.6	4	1	2	0.9		MS31	1	2019-07-01	6 vs. 10	0.6	4	0	2	0.6
TS16	2	2020-10-03	6 vs. 10	0.6	4	2	2			MS31	2	2019-07-02	6 vs. 10	0.6	4	2	2
TS16	3	2020-10-04	6 vs. 10	0.6	4	2	2			MS31	3	2019-07-03	6 vs. 10	0.6	4	1	1
TS16	4	2020-10-05	6 vs. 10	0.6	4	2	2			MS31	4	2019-07-04	6 vs. 10	0.6	4	0	2
TS16	5	2020-10-06	6 vs. 10	0.6	4	2	2			MS31	5	2019-07-05	6 vs. 10	0.6	4	3	3
TS16	1	2020-10-02	4 vs. 6	0.67	2	1	2	0.7		MS31	1	2019-07-01	4 vs. 6	0.67	2	1	2	0.7
TS16	2	2020-10-03	4 vs. 6	0.67	2	1	2			MS31	2	2019-07-02	4 vs. 6	0.67	2	2	2
TS16	3	2020-10-04	4 vs. 6	0.67	2	2	2			MS31	3	2019-07-03	4 vs. 6	0.67	2	0	2
TS16	4	2020-10-05	4 vs. 6	0.67	2	2	2			MS31	4	2019-07-04	4 vs. 6	0.67	2	2	2
TS16	5	2020-10-06	4 vs. 6	0.67	2	1	2			MS31	5	2019-07-05	4 vs. 6	0.67	2	2	2
TS16	1	2020-10-02	6 vs. 9	0.67	3	2	2	0.9		MS31	1	2019-07-01	6 vs. 9	0.67	3	1	2	0.9
TS16	2	2020-10-03	6 vs. 9	0.67	3	2	2			MS31	2	2019-07-02	6 vs. 9	0.67	3	2	2
TS16	3	2020-10-04	6 vs. 9	0.67	3	1	2			MS31	3	2019-07-03	6 vs. 9	0.67	3	1	1
TS16	4	2020-10-05	6 vs. 9	0.67	3	2	2			MS31	4	2019-07-04	6 vs. 9	0.67	3	2	2
TS16	5	2020-10-06	6 vs. 9	0.67	3	2	2			MS31	5	2019-07-05	6 vs. 9	0.67	3	3	3
TS16	1	2020-10-02	6 vs. 8	0.75	2	0	2	0.4		MS31	1	2019-07-01	6 vs. 8	0.75	2	2	2	0.8
TS16	2	2020-10-03	6 vs. 8	0.75	2	0	2			MS31	2	2019-07-02	6 vs. 8	0.75	2	2	2
TS16	3	2020-10-04	6 vs. 8	0.75	2	2	2			MS31	3	2019-07-03	6 vs. 8	0.75	2	2	2
TS16	4	2020-10-05	6 vs. 8	0.75	2	1	2			MS31	4	2019-07-04	6 vs. 8	0.75	2	0	2
TS16	5	2020-10-06	6 vs. 8	0.75	2	1	2			MS31	5	2019-07-05	6 vs. 8	0.75	2	2	2
TS16	1	2020-10-02	8 vs. 10	0.8	2	1	2	0.7		MS31	1	2019-07-01	8 vs. 10	0.8	2	2	2	0.9
TS16	2	2020-10-03	8 vs. 10	0.8	2	2	2			MS31	2	2019-07-02	8 vs. 10	0.8	2	2	2
TS16	3	2020-10-04	8 vs. 10	0.8	2	2	2			MS31	3	2019-07-03	8 vs. 10	0.8	2	2	2
TS16	4	2020-10-05	8 vs. 10	0.8	2	1	2			MS31	4	2019-07-04	8 vs. 10	0.8	2	1	2
TS16	5	2020-10-06	8 vs. 10	0.8	2	1	2			MS31	5	2019-07-05	8 vs. 10	0.8	2	2	2
Subject	Day	Date	Pair	Ratio	Difference	Correct trials	Total trials	Percentage		Subject	Day	Date	Pair	Ratio	Difference	Correct trials	Total trials	Percentage
TS21	1	2020-10-02	2 vs. 10	0.2	8	2	2	0.8		MS33	1	2019-07-01	2 vs. 10	0.2	8	2	2	0.9
TS21	2	2020-10-03	2 vs. 10	0.2	8	2	2			MS33	2	2019-07-02	2 vs. 10	0.2	8	2	2
TS21	3	2020-10-04	2 vs. 10	0.2	8	2	2			MS33	3	2019-07-03	2 vs. 10	0.2	8	2	2
TS21	4	2020-10-05	2 vs. 10	0.2	8	0	2			MS33	4	2019-07-04	2 vs. 10	0.2	8	2	2
TS21	5	2020-10-06	2 vs. 10	0.2	8	2	2			MS33	5	2019-07-05	2 vs. 10	0.2	8	1	2
TS21	1	2020-10-02	2 vs. 8	0.25	6	1	2	0.6		MS33	1	2019-07-01	2 vs. 8	0.25	6	2	2	1
TS21	2	2020-10-03	2 vs. 8	0.25	6	2	2			MS33	2	2019-07-02	2 vs. 8	0.25	6	2	2
TS21	3	2020-10-04	2 vs. 8	0.25	6	0	2			MS33	3	2019-07-03	2 vs. 8	0.25	6	2	2
TS21	4	2020-10-05	2 vs. 8	0.25	6	2	2			MS33	4	2019-07-04	2 vs. 8	0.25	6	2	2
TS21	5	2020-10-06	2 vs. 8	0.25	6	1	2			MS33	5	2019-07-05	2 vs. 8	0.25	6	2	2
TS21	1	2020-10-02	2 vs. 6	0.33	4	2	2	0.6		MS33	1	2019-07-01	2 vs. 6	0.33	4	2	2	0.9
TS21	2	2020-10-03	2 vs. 6	0.33	4	1	2			MS33	2	2019-07-02	2 vs. 6	0.33	4	2	2
TS21	3	2020-10-04	2 vs. 6	0.33	4	0	2			MS33	3	2019-07-03	2 vs. 6	0.33	4	1	2
TS21	4	2020-10-05	2 vs. 6	0.33	4	2	2			MS33	4	2019-07-04	2 vs. 6	0.33	4	2	2
TS21	5	2020-10-06	2 vs. 6	0.33	4	1	2			MS33	5	2019-07-05	2 vs. 6	0.33	4	2	2
TS21	1	2020-10-02	3 vs. 9	0.33	6	2	2	0.7		MS33	1	2019-07-01	3 vs. 9	0.33	6	2	2	0.9
TS21	2	2020-10-03	3 vs. 9	0.33	6	1	2			MS33	2	2019-07-02	3 vs. 9	0.33	6	2	2
TS21	3	2020-10-04	3 vs. 9	0.33	6	0	2			MS33	3	2019-07-03	3 vs. 9	0.33	6	2	2
TS21	4	2020-10-05	3 vs. 9	0.33	6	2	2			MS33	4	2019-07-04	3 vs. 9	0.33	6	1	2
TS21	5	2020-10-06	3 vs. 9	0.33	6	2	2			MS33	5	2019-07-05	3 vs. 9	0.33	6	2	2
TS21	1	2020-10-02	4 vs. 10	0.4	6	2	2	0.8		MS33	1	2019-07-01	4 vs. 10	0.4	6	2	2	0.9
TS21	2	2020-10-03	4 vs. 10	0.4	6	1	2			MS33	2	2019-07-02	4 vs. 10	0.4	6	2	2
TS21	3	2020-10-04	4 vs. 10	0.4	6	2	2			MS33	3	2019-07-03	4 vs. 10	0.4	6	1	2
TS21	4	2020-10-05	4 vs. 10	0.4	6	1	2			MS33	4	2019-07-04	4 vs. 10	0.4	6	2	2
TS21	5	2020-10-06	4 vs. 10	0.4	6	2	2			MS33	5	2019-07-05	4 vs. 10	0.4	6	2	2
TS21	1	2020-10-02	4 vs. 8	0.5	4	1	2	0.9		MS33	1	2019-07-01	4 vs. 8	0.5	4	2	2	0.8
TS21	2	2020-10-03	4 vs. 8	0.5	4	2	2			MS33	2	2019-07-02	4 vs. 8	0.5	4	0	2
TS21	3	2020-10-04	4 vs. 8	0.5	4	2	2			MS33	3	2019-07-03	4 vs. 8	0.5	4	2	2
TS21	4	2020-10-05	4 vs. 8	0.5	4	2	2			MS33	4	2019-07-04	4 vs. 8	0.5	4	2	2
TS21	5	2020-10-06	4 vs. 8	0.5	4	2	2			MS33	5	2019-07-05	4 vs. 8	0.5	4	2	2
TS21	1	2020-10-02	6 vs. 10	0.6	4	1	2	0.6		MS33	1	2019-07-01	6 vs. 10	0.6	4	2	2	0.6
TS21	2	2020-10-03	6 vs. 10	0.6	4	0	1			MS33	2	2019-07-02	6 vs. 10	0.6	4	2	2
TS21	3	2020-10-04	6 vs. 10	0.6	4	2	2			MS33	3	2019-07-03	6 vs. 10	0.6	4	0	2
TS21	4	2020-10-05	6 vs. 10	0.6	4	2	3			MS33	4	2019-07-04	6 vs. 10	0.6	4	1	2
TS21	5	2020-10-06	6 vs. 10	0.6	4	1	2			MS33	5	2019-07-05	6 vs. 10	0.6	4	1	2
TS21	1	2020-10-02	4 vs. 6	0.67	2	2	2	0.7		MS33	1	2019-07-01	4 vs. 6	0.67	2	1	2	0.6
TS21	2	2020-10-03	4 vs. 6	0.67	2	2	2			MS33	2	2019-07-02	4 vs. 6	0.67	2	2	2
TS21	3	2020-10-04	4 vs. 6	0.67	2	1	2			MS33	3	2019-07-03	4 vs. 6	0.67	2	0	2
TS21	4	2020-10-05	4 vs. 6	0.67	2	1	2			MS33	4	2019-07-04	4 vs. 6	0.67	2	1	2
TS21	5	2020-10-06	4 vs. 6	0.67	2	1	2			MS33	5	2019-07-05	4 vs. 6	0.67	2	2	2
TS21	1	2020-10-02	6 vs. 9	0.67	3	2	2	0.7		MS33	1	2019-07-01	6 vs. 9	0.67	3	2	2	0.6
TS21	2	2020-10-03	6 vs. 9	0.67	3	0	2			MS33	2	2019-07-02	6 vs. 9	0.67	3	1	2
TS21	3	2020-10-04	6 vs. 9	0.67	3	2	2			MS33	3	2019-07-03	6 vs. 9	0.67	3	0	2
TS21	4	2020-10-05	6 vs. 9	0.67	3	1	2			MS33	4	2019-07-04	6 vs. 9	0.67	3	1	2
TS21	5	2020-10-06	6 vs. 9	0.67	3	2	2			MS33	5	2019-07-05	6 vs. 9	0.67	3	2	2
TS21	1	2020-10-02	6 vs. 8	0.75	2	2	2	0.7		MS33	1	2019-07-01	6 vs. 8	0.75	2	2	2	0.9
TS21	2	2020-10-03	6 vs. 8	0.75	2	1	2			MS33	2	2019-07-02	6 vs. 8	0.75	2	1	2
TS21	3	2020-10-04	6 vs. 8	0.75	2	1	2			MS33	3	2019-07-03	6 vs. 8	0.75	2	2	2
TS21	4	2020-10-05	6 vs. 8	0.75	2	1	2			MS33	4	2019-07-04	6 vs. 8	0.75	2	2	2
TS21	5	2020-10-06	6 vs. 8	0.75	2	2	2			MS33	5	2019-07-05	6 vs. 8	0.75	2	2	2
TS21	1	2020-10-02	8 vs. 10	0.8	2	2	2	0.8		MS33	1	2019-07-01	8 vs. 10	0.8	2	1	2	0.6
TS21	2	2020-10-03	8 vs. 10	0.8	2	1	2			MS33	2	2019-07-02	8 vs. 10	0.8	2	2	2
TS21	3	2020-10-04	8 vs. 10	0.8	2	1	2			MS33	3	2019-07-03	8 vs. 10	0.8	2	1	2
TS21	4	2020-10-05	8 vs. 10	0.8	2	2	2			MS33	4	2019-07-04	8 vs. 10	0.8	2	0	2
TS21	5	2020-10-06	8 vs. 10	0.8	2	2	2			MS33	5	2019-07-05	8 vs. 10	0.8	2	2	2
Subject	Day	Date	Pair	Ratio	Difference	Correct trials	Total trials	Percentage
TS22	1	2020-10-02	2 vs. 10	0.2	8	2	2	1
TS22	2	2020-10-03	2 vs. 10	0.2	8	2	2
TS22	3	2020-10-04	2 vs. 10	0.2	8	2	2
TS22	4	2020-10-05	2 vs. 10	0.2	8	2	2
TS22	5	2020-10-06	2 vs. 10	0.2	8	2	2
TS22	1	2020-10-02	2 vs. 8	0.25	6	1	2	0.8
TS22	2	2020-10-03	2 vs. 8	0.25	6	2	2
TS22	3	2020-10-04	2 vs. 8	0.25	6	1	2
TS22	4	2020-10-05	2 vs. 8	0.25	6	2	2
TS22	5	2020-10-06	2 vs. 8	0.25	6	2	2
TS22	1	2020-10-02	2 vs. 6	0.33	4	2	2	0.9
TS22	2	2020-10-03	2 vs. 6	0.33	4	2	2
TS22	3	2020-10-04	2 vs. 6	0.33	4	2	2
TS22	4	2020-10-05	2 vs. 6	0.33	4	2	2
TS22	5	2020-10-06	2 vs. 6	0.33	4	1	2
TS22	1	2020-10-02	3 vs. 9	0.33	6	1	2	0.7
TS22	2	2020-10-03	3 vs. 9	0.33	6	1	2
TS22	3	2020-10-04	3 vs. 9	0.33	6	1	2
TS22	4	2020-10-05	3 vs. 9	0.33	6	2	2
TS22	5	2020-10-06	3 vs. 9	0.33	6	2	2
TS22	1	2020-10-02	4 vs. 10	0.4	6	2	2	0.8
TS22	2	2020-10-03	4 vs. 10	0.4	6	1	2
TS22	3	2020-10-04	4 vs. 10	0.4	6	1	2
TS22	4	2020-10-05	4 vs. 10	0.4	6	2	2
TS22	5	2020-10-06	4 vs. 10	0.4	6	2	2
TS22	1	2020-10-02	4 vs. 8	0.5	4	2	2	1
TS22	2	2020-10-03	4 vs. 8	0.5	4	2	2
TS22	3	2020-10-04	4 vs. 8	0.5	4	2	2
TS22	4	2020-10-05	4 vs. 8	0.5	4	2	2
TS22	5	2020-10-06	4 vs. 8	0.5	4	2	2
TS22	1	2020-10-02	6 vs. 10	0.6	4	2	2	0.8
TS22	2	2020-10-03	6 vs. 10	0.6	4	2	2
TS22	3	2020-10-04	6 vs. 10	0.6	4	2	2
TS22	4	2020-10-05	6 vs. 10	0.6	4	1	2
TS22	5	2020-10-06	6 vs. 10	0.6	4	1	2
TS22	1	2020-10-02	4 vs. 6	0.67	2	1	2	0.8
TS22	2	2020-10-03	4 vs. 6	0.67	2	2	2
TS22	3	2020-10-04	4 vs. 6	0.67	2	2	2
TS22	4	2020-10-05	4 vs. 6	0.67	2	2	2
TS22	5	2020-10-06	4 vs. 6	0.67	2	1	2
TS22	1	2020-10-02	6 vs. 9	0.67	3	1	2	0.5
TS22	2	2020-10-03	6 vs. 9	0.67	3	2	2
TS22	3	2020-10-04	6 vs. 9	0.67	3	1	2
TS22	4	2020-10-05	6 vs. 9	0.67	3	0	2
TS22	5	2020-10-06	6 vs. 9	0.67	3	1	2
TS22	1	2020-10-02	6 vs. 8	0.75	2	2	2	0.8
TS22	2	2020-10-03	6 vs. 8	0.75	2	2	2
TS22	3	2020-10-04	6 vs. 8	0.75	2	2	2
TS22	4	2020-10-05	6 vs. 8	0.75	2	1	2
TS22	5	2020-10-06	6 vs. 8	0.75	2	1	2
TS22	1	2020-10-02	8 vs. 10	0.8	2	2	2	0.9
TS22	2	2020-10-03	8 vs. 10	0.8	2	2	2
TS22	3	2020-10-04	8 vs. 10	0.8	2	2	2
TS22	4	2020-10-05	8 vs. 10	0.8	2	1	2
TS22	5	2020-10-06	8 vs. 10	0.8	2	2	2

## Sheet: Exp. 2 - Phase 3
Trachemys scripta elegans (this study)										Mauremys sinensis (Lin et al., 2021)
Subject	Day	Date	Pair	Ratio	Difference	Correct trials	Total trials	Percentage		Subject	Day	Date	Pair	Ratio	Difference	Correct trials	Total trials	Percentage
TS11	1	2020-10-07	2 vs. 9	0.22	7	2	2	0.9		MS11	1	2019-07-07	2 vs. 9	0.22	7	2	2	0.9
TS11	2	2020-10-08	2 vs. 9	0.22	7	2	2			MS11	2	2019-07-08	2 vs. 9	0.22	7	1	2
TS11	3	2020-10-09	2 vs. 9	0.22	7	1	2			MS11	3	2019-07-09	2 vs. 9	0.22	7	2	2
TS11	4	2020-10-10	2 vs. 9	0.22	7	2	2			MS11	4	2019-07-10	2 vs. 9	0.22	7	2	2
TS11	5	2020-10-11	2 vs. 9	0.22	7	2	2			MS11	5	2019-07-11	2 vs. 9	0.22	7	2	2
TS11	1	2020-10-07	3 vs. 8	0.38	5	2	2	1		MS11	1	2019-07-07	3 vs. 8	0.38	5	1	1	0.6
TS11	2	2020-10-08	3 vs. 8	0.38	5	2	2			MS11	2	2019-07-08	3 vs. 8	0.38	5	2	3
TS11	3	2020-10-09	3 vs. 8	0.38	5	2	2			MS11	3	2019-07-09	3 vs. 8	0.38	5	0	2
TS11	4	2020-10-10	3 vs. 8	0.38	5	2	2			MS11	4	2019-07-10	3 vs. 8	0.38	5	2	2
TS11	5	2020-10-11	3 vs. 8	0.38	5	2	2			MS11	5	2019-07-11	3 vs. 8	0.38	5	2	2
TS11	1	2020-10-07	4 vs. 9	0.44	5	2	2	0.8		MS11	1	2019-07-07	4 vs. 9	0.44	5	1	1	1
TS11	2	2020-10-08	4 vs. 9	0.44	5	2	2			MS11	2	2019-07-08	4 vs. 9	0.44	5	2	2
TS11	3	2020-10-09	4 vs. 9	0.44	5	1	2			MS11	3	2019-07-09	4 vs. 9	0.44	5	3	3
TS11	4	2020-10-10	4 vs. 9	0.44	5	1	2			MS11	4	2019-07-10	4 vs. 9	0.44	5	2	2
TS11	5	2020-10-11	4 vs. 9	0.44	5	2	2			MS11	5	2019-07-11	4 vs. 9	0.44	5	2	2
TS11	1	2020-10-07	3 vs. 6	0.5	3	1	2	0.5		MS11	1	2019-07-07	3 vs. 6	0.5	3	2	2	0.6
TS11	2	2020-10-08	3 vs. 6	0.5	3	1	2			MS11	2	2019-07-08	3 vs. 6	0.5	3	1	2
TS11	3	2020-10-09	3 vs. 6	0.5	3	0	2			MS11	3	2019-07-09	3 vs. 6	0.5	3	1	2
TS11	4	2020-10-10	3 vs. 6	0.5	3	2	2			MS11	4	2019-07-10	3 vs. 6	0.5	3	1	2
TS11	5	2020-10-11	3 vs. 6	0.5	3	1	2			MS11	5	2019-07-11	3 vs. 6	0.5	3	1	2
TS11	1	2020-10-07	5 vs. 10	0.5	5	1	2	0.6		MS11	1	2019-07-07	5 vs. 10	0.5	5	1	2	0.6
TS11	2	2020-10-08	5 vs. 10	0.5	5	0	2			MS11	2	2019-07-08	5 vs. 10	0.5	5	1	2
TS11	3	2020-10-09	5 vs. 10	0.5	5	1	2			MS11	3	2019-07-09	5 vs. 10	0.5	5	2	2
TS11	4	2020-10-10	5 vs. 10	0.5	5	2	2			MS11	4	2019-07-10	5 vs. 10	0.5	5	1	2
TS11	5	2020-10-11	5 vs. 10	0.5	5	2	2			MS11	5	2019-07-11	5 vs. 10	0.5	5	1	2
TS11	1	2020-10-07	4 vs. 7	0.57	3	2	2	0.8		MS11	1	2019-07-07	4 vs. 7	0.57	3	1	2	0.9
TS11	2	2020-10-08	4 vs. 7	0.57	3	2	2			MS11	2	2019-07-08	4 vs. 7	0.57	3	2	2
TS11	3	2020-10-09	4 vs. 7	0.57	3	1	2			MS11	3	2019-07-09	4 vs. 7	0.57	3	2	2
TS11	4	2020-10-10	4 vs. 7	0.57	3	1	2			MS11	4	2019-07-10	4 vs. 7	0.57	3	2	2
TS11	5	2020-10-11	4 vs. 7	0.57	3	2	2			MS11	5	2019-07-11	4 vs. 7	0.57	3	2	2
TS11	1	2020-10-07	7 vs. 10	0.7	3	1	2	0.7		MS11	1	2019-07-07	7 vs. 10	0.7	3	1	1	0.6
TS11	2	2020-10-08	7 vs. 10	0.7	3	1	2			MS11	2	2019-07-08	7 vs. 10	0.7	3	2	3
TS11	3	2020-10-09	7 vs. 10	0.7	3	2	2			MS11	3	2019-07-09	7 vs. 10	0.7	3	1	2
TS11	4	2020-10-10	7 vs. 10	0.7	3	2	2			MS11	4	2019-07-10	7 vs. 10	0.7	3	1	2
TS11	5	2020-10-11	7 vs. 10	0.7	3	1	2			MS11	5	2019-07-11	7 vs. 10	0.7	3	1	2
TS11	1	2020-10-07	7 vs. 9	0.78	2	2	2	0.9		MS11	1	2019-07-07	7 vs. 9	0.78	2	2	2	0.9
TS11	2	2020-10-08	7 vs. 9	0.78	2	1	2			MS11	2	2019-07-08	7 vs. 9	0.78	2	2	2
TS11	3	2020-10-09	7 vs. 9	0.78	2	2	2			MS11	3	2019-07-09	7 vs. 9	0.78	2	1	2
TS11	4	2020-10-10	7 vs. 9	0.78	2	2	2			MS11	4	2019-07-10	7 vs. 9	0.78	2	2	2
TS11	5	2020-10-11	7 vs. 9	0.78	2	2	2			MS11	5	2019-07-11	7 vs. 9	0.78	2	2	2
TS11	1	2020-10-07	6 vs. 7	0.86	1	2	2	0.8		MS11	1	2019-07-07	6 vs. 7	0.86	1	1	1	0.8
TS11	2	2020-10-08	6 vs. 7	0.86	1	0	2			MS11	2	2019-07-08	6 vs. 7	0.86	1	2	2
TS11	3	2020-10-09	6 vs. 7	0.86	1	2	2			MS11	3	2019-07-09	6 vs. 7	0.86	1	2	3
TS11	4	2020-10-10	6 vs. 7	0.86	1	2	2			MS11	4	2019-07-10	6 vs. 7	0.86	1	2	2
TS11	5	2020-10-11	6 vs. 7	0.86	1	2	2			MS11	5	2019-07-11	6 vs. 7	0.86	1	1	2
TS11	1	2020-10-07	8 vs. 9	0.89	1	2	2	0.8		MS11	1	2019-07-07	8 vs. 9	0.89	1	2	2	0.8
TS11	2	2020-10-08	8 vs. 9	0.89	1	1	2			MS11	2	2019-07-08	8 vs. 9	0.89	1	2	2
TS11	3	2020-10-09	8 vs. 9	0.89	1	1	2			MS11	3	2019-07-09	8 vs. 9	0.89	1	1	2
TS11	4	2020-10-10	8 vs. 9	0.89	1	2	2			MS11	4	2019-07-10	8 vs. 9	0.89	1	2	2
TS11	5	2020-10-11	8 vs. 9	0.89	1	2	2			MS11	5	2019-07-11	8 vs. 9	0.89	1	1	2
TS11	1	2020-10-07	9 vs. 10	0.9	1	2	2	0.9		MS11	1	2019-07-07	9 vs. 10	0.9	1	1	1	0.6
TS11	2	2020-10-08	9 vs. 10	0.9	1	2	2			MS11	2	2019-07-08	9 vs. 10	0.9	1	1	2
TS11	3	2020-10-09	9 vs. 10	0.9	1	2	2			MS11	3	2019-07-09	9 vs. 10	0.9	1	1	2
TS11	4	2020-10-10	9 vs. 10	0.9	1	1	2			MS11	4	2019-07-10	9 vs. 10	0.9	1	1	3
TS11	5	2020-10-11	9 vs. 10	0.9	1	2	2			MS11	5	2019-07-11	9 vs. 10	0.9	1	2	2
Subject	Day	Date	Pair	Ratio	Difference	Correct trials	Total trials	Percentage		Subject	Day	Date	Pair	Ratio	Difference	Correct trials	Total trials	Percentage
TS12	1	2020-10-07	2 vs. 9	0.22	7	1	2	0.8		MS14	1	2019-07-07	2 vs. 9	0.22	7	1	2	0.9
TS12	2	2020-10-08	2 vs. 9	0.22	7	1	2			MS14	2	2019-07-08	2 vs. 9	0.22	7	2	2
TS12	3	2020-10-09	2 vs. 9	0.22	7	2	2			MS14	3	2019-07-09	2 vs. 9	0.22	7	2	2
TS12	4	2020-10-10	2 vs. 9	0.22	7	2	2			MS14	4	2019-07-10	2 vs. 9	0.22	7	2	2
TS12	5	2020-10-11	2 vs. 9	0.22	7	2	2			MS14	5	2019-07-11	2 vs. 9	0.22	7	2	2
TS12	1	2020-10-07	3 vs. 8	0.38	5	2	2	0.9		MS14	1	2019-07-07	3 vs. 8	0.38	5	2	2	1
TS12	2	2020-10-08	3 vs. 8	0.38	5	2	2			MS14	2	2019-07-08	3 vs. 8	0.38	5	2	2
TS12	3	2020-10-09	3 vs. 8	0.38	5	2	2			MS14	3	2019-07-09	3 vs. 8	0.38	5	2	2
TS12	4	2020-10-10	3 vs. 8	0.38	5	1	2			MS14	4	2019-07-10	3 vs. 8	0.38	5	2	2
TS12	5	2020-10-11	3 vs. 8	0.38	5	2	2			MS14	5	2019-07-11	3 vs. 8	0.38	5	2	2
TS12	1	2020-10-07	4 vs. 9	0.44	5	2	2	0.7		MS14	1	2019-07-07	4 vs. 9	0.44	5	2	2	0.8
TS12	2	2020-10-08	4 vs. 9	0.44	5	2	2			MS14	2	2019-07-08	4 vs. 9	0.44	5	2	2
TS12	3	2020-10-09	4 vs. 9	0.44	5	1	2			MS14	3	2019-07-09	4 vs. 9	0.44	5	1	2
TS12	4	2020-10-10	4 vs. 9	0.44	5	1	2			MS14	4	2019-07-10	4 vs. 9	0.44	5	1	2
TS12	5	2020-10-11	4 vs. 9	0.44	5	1	2			MS14	5	2019-07-11	4 vs. 9	0.44	5	2	2
TS12	1	2020-10-07	3 vs. 6	0.5	3	0	2	0.8		MS14	1	2019-07-07	3 vs. 6	0.5	3	1	2	0.9
TS12	2	2020-10-08	3 vs. 6	0.5	3	2	2			MS14	2	2019-07-08	3 vs. 6	0.5	3	2	2
TS12	3	2020-10-09	3 vs. 6	0.5	3	2	2			MS14	3	2019-07-09	3 vs. 6	0.5	3	2	2
TS12	4	2020-10-10	3 vs. 6	0.5	3	2	2			MS14	4	2019-07-10	3 vs. 6	0.5	3	2	2
TS12	5	2020-10-11	3 vs. 6	0.5	3	2	2			MS14	5	2019-07-11	3 vs. 6	0.5	3	2	2
TS12	1	2020-10-07	5 vs. 10	0.5	5	0	1	0.8		MS14	1	2019-07-07	5 vs. 10	0.5	5	2	2	0.9
TS12	2	2020-10-08	5 vs. 10	0.5	5	2	2			MS14	2	2019-07-08	5 vs. 10	0.5	5	2	2
TS12	3	2020-10-09	5 vs. 10	0.5	5	2	3			MS14	3	2019-07-09	5 vs. 10	0.5	5	2	2
TS12	4	2020-10-10	5 vs. 10	0.5	5	1	1			MS14	4	2019-07-10	5 vs. 10	0.5	5	1	2
TS12	5	2020-10-11	5 vs. 10	0.5	5	3	3			MS14	5	2019-07-11	5 vs. 10	0.5	5	2	2
TS12	1	2020-10-07	4 vs. 7	0.57	3	2	2	0.9		MS14	1	2019-07-07	4 vs. 7	0.57	3	2	2	0.7
TS12	2	2020-10-08	4 vs. 7	0.57	3	2	2			MS14	2	2019-07-08	4 vs. 7	0.57	3	1	2
TS12	3	2020-10-09	4 vs. 7	0.57	3	1	2			MS14	3	2019-07-09	4 vs. 7	0.57	3	2	2
TS12	4	2020-10-10	4 vs. 7	0.57	3	2	2			MS14	4	2019-07-10	4 vs. 7	0.57	3	1	2
TS12	5	2020-10-11	4 vs. 7	0.57	3	2	2			MS14	5	2019-07-11	4 vs. 7	0.57	3	1	2
TS12	1	2020-10-07	7 vs. 10	0.7	3	2	2	0.9		MS14	1	2019-07-07	7 vs. 10	0.7	3	1	2	0.6
TS12	2	2020-10-08	7 vs. 10	0.7	3	1	2			MS14	2	2019-07-08	7 vs. 10	0.7	3	1	2
TS12	3	2020-10-09	7 vs. 10	0.7	3	2	2			MS14	3	2019-07-09	7 vs. 10	0.7	3	2	2
TS12	4	2020-10-10	7 vs. 10	0.7	3	1	1			MS14	4	2019-07-10	7 vs. 10	0.7	3	2	2
TS12	5	2020-10-11	7 vs. 10	0.7	3	3	3			MS14	5	2019-07-11	7 vs. 10	0.7	3	0	2
TS12	1	2020-10-07	7 vs. 9	0.78	2	2	2	0.9		MS14	1	2019-07-07	7 vs. 9	0.78	2	1	2	0.6
TS12	2	2020-10-08	7 vs. 9	0.78	2	2	2			MS14	2	2019-07-08	7 vs. 9	0.78	2	2	2
TS12	3	2020-10-09	7 vs. 9	0.78	2	2	2			MS14	3	2019-07-09	7 vs. 9	0.78	2	1	2
TS12	4	2020-10-10	7 vs. 9	0.78	2	2	2			MS14	4	2019-07-10	7 vs. 9	0.78	2	1	2
TS12	5	2020-10-11	7 vs. 9	0.78	2	1	2			MS14	5	2019-07-11	7 vs. 9	0.78	2	1	2
TS12	1	2020-10-07	6 vs. 7	0.86	1	2	2	0.7		MS14	1	2019-07-07	6 vs. 7	0.86	1	1	1	0.6
TS12	2	2020-10-08	6 vs. 7	0.86	1	2	2			MS14	2	2019-07-08	6 vs. 7	0.86	1	2	3
TS12	3	2020-10-09	6 vs. 7	0.86	1	1	2			MS14	3	2019-07-09	6 vs. 7	0.86	1	1	2
TS12	4	2020-10-10	6 vs. 7	0.86	1	1	2			MS14	4	2019-07-10	6 vs. 7	0.86	1	1	2
TS12	5	2020-10-11	6 vs. 7	0.86	1	1	2			MS14	5	2019-07-11	6 vs. 7	0.86	1	1	2
TS12	1	2020-10-07	8 vs. 9	0.89	1	1	2	0.7		MS14	1	2019-07-07	8 vs. 9	0.89	1	1	2	0.6
TS12	2	2020-10-08	8 vs. 9	0.89	1	2	2			MS14	2	2019-07-08	8 vs. 9	0.89	1	2	2
TS12	3	2020-10-09	8 vs. 9	0.89	1	2	2			MS14	3	2019-07-09	8 vs. 9	0.89	1	1	2
TS12	4	2020-10-10	8 vs. 9	0.89	1	1	2			MS14	4	2019-07-10	8 vs. 9	0.89	1	1	2
TS12	5	2020-10-11	8 vs. 9	0.89	1	1	2			MS14	5	2019-07-11	8 vs. 9	0.89	1	1	2
TS12	1	2020-10-07	9 vs. 10	0.9	1	0	2	0.7		MS14	1	2019-07-07	9 vs. 10	0.9	1	1	1	0.8
TS12	2	2020-10-08	9 vs. 10	0.9	1	1	2			MS14	2	2019-07-08	9 vs. 10	0.9	1	2	3
TS12	3	2020-10-09	9 vs. 10	0.9	1	2	2			MS14	3	2019-07-09	9 vs. 10	0.9	1	1	2
TS12	4	2020-10-10	9 vs. 10	0.9	1	1	1			MS14	4	2019-07-10	9 vs. 10	0.9	1	2	2
TS12	5	2020-10-11	9 vs. 10	0.9	1	3	3			MS14	5	2019-07-11	9 vs. 10	0.9	1	2	2
Subject	Day	Date	Pair	Ratio	Difference	Correct trials	Total trials	Percentage		Subject	Day	Date	Pair	Ratio	Difference	Correct trials	Total trials	Percentage
TS13	1	2020-10-07	2 vs. 9	0.22	7	2	2	0.9		MS16	1	2019-07-07	2 vs. 9	0.22	7	2	2	1
TS13	2	2020-10-08	2 vs. 9	0.22	7	2	2			MS16	2	2019-07-08	2 vs. 9	0.22	7	2	2
TS13	3	2020-10-09	2 vs. 9	0.22	7	2	2			MS16	3	2019-07-10	2 vs. 9	0.22	7	2	2
TS13	4	2020-10-10	2 vs. 9	0.22	7	2	2			MS16	4	2019-07-11	2 vs. 9	0.22	7	2	2
TS13	5	2020-10-11	2 vs. 9	0.22	7	1	2			MS16	5	2019-07-12	2 vs. 9	0.22	7	2	2
TS13	1	2020-10-07	3 vs. 8	0.38	5	2	2	0.9		MS16	1	2019-07-07	3 vs. 8	0.38	5	2	2	0.9
TS13	2	2020-10-08	3 vs. 8	0.38	5	2	2			MS16	2	2019-07-08	3 vs. 8	0.38	5	1	2
TS13	3	2020-10-09	3 vs. 8	0.38	5	2	2			MS16	3	2019-07-10	3 vs. 8	0.38	5	2	2
TS13	4	2020-10-10	3 vs. 8	0.38	5	1	2			MS16	4	2019-07-11	3 vs. 8	0.38	5	2	2
TS13	5	2020-10-11	3 vs. 8	0.38	5	2	2			MS16	5	2019-07-12	3 vs. 8	0.38	5	2	2
TS13	1	2020-10-07	4 vs. 9	0.44	5	2	2	0.9		MS16	1	2019-07-07	4 vs. 9	0.44	5	1	2	0.8
TS13	2	2020-10-08	4 vs. 9	0.44	5	2	2			MS16	2	2019-07-08	4 vs. 9	0.44	5	1	2
TS13	3	2020-10-09	4 vs. 9	0.44	5	2	2			MS16	3	2019-07-10	4 vs. 9	0.44	5	2	2
TS13	4	2020-10-10	4 vs. 9	0.44	5	1	2			MS16	4	2019-07-11	4 vs. 9	0.44	5	2	2
TS13	5	2020-10-11	4 vs. 9	0.44	5	2	2			MS16	5	2019-07-12	4 vs. 9	0.44	5	2	2
TS13	1	2020-10-07	3 vs. 6	0.5	3	2	2	0.9		MS16	1	2019-07-07	3 vs. 6	0.5	3	2	2	1
TS13	2	2020-10-08	3 vs. 6	0.5	3	2	2			MS16	2	2019-07-08	3 vs. 6	0.5	3	2	2
TS13	3	2020-10-09	3 vs. 6	0.5	3	1	2			MS16	3	2019-07-10	3 vs. 6	0.5	3	2	2
TS13	4	2020-10-10	3 vs. 6	0.5	3	2	2			MS16	4	2019-07-11	3 vs. 6	0.5	3	2	2
TS13	5	2020-10-11	3 vs. 6	0.5	3	2	2			MS16	5	2019-07-12	3 vs. 6	0.5	3	2	2
TS13	1	2020-10-07	5 vs. 10	0.5	5	1	2	0.9		MS16	1	2019-07-07	5 vs. 10	0.5	5	2	2	0.9
TS13	2	2020-10-08	5 vs. 10	0.5	5	2	2			MS16	2	2019-07-08	5 vs. 10	0.5	5	2	2
TS13	3	2020-10-09	5 vs. 10	0.5	5	2	2			MS16	3	2019-07-10	5 vs. 10	0.5	5	2	2
TS13	4	2020-10-10	5 vs. 10	0.5	5	2	2			MS16	4	2019-07-11	5 vs. 10	0.5	5	1	2
TS13	5	2020-10-11	5 vs. 10	0.5	5	2	2			MS16	5	2019-07-12	5 vs. 10	0.5	5	2	2
TS13	1	2020-10-07	4 vs. 7	0.57	3	2	2	0.8		MS16	1	2019-07-07	4 vs. 7	0.57	3	2	2	0.8
TS13	2	2020-10-08	4 vs. 7	0.57	3	2	2			MS16	2	2019-07-08	4 vs. 7	0.57	3	1	2
TS13	3	2020-10-09	4 vs. 7	0.57	3	1	2			MS16	3	2019-07-10	4 vs. 7	0.57	3	2	2
TS13	4	2020-10-10	4 vs. 7	0.57	3	1	2			MS16	4	2019-07-11	4 vs. 7	0.57	3	1	2
TS13	5	2020-10-11	4 vs. 7	0.57	3	2	2			MS16	5	2019-07-12	4 vs. 7	0.57	3	2	2
TS13	1	2020-10-07	7 vs. 10	0.7	3	1	1	0.9		MS16	1	2019-07-07	7 vs. 10	0.7	3	2	2	0.8
TS13	2	2020-10-08	7 vs. 10	0.7	3	1	2			MS16	2	2019-07-08	7 vs. 10	0.7	3	1	2
TS13	3	2020-10-09	7 vs. 10	0.7	3	3	3			MS16	3	2019-07-10	7 vs. 10	0.7	3	2	2
TS13	4	2020-10-10	7 vs. 10	0.7	3	2	2			MS16	4	2019-07-11	7 vs. 10	0.7	3	1	2
TS13	5	2020-10-11	7 vs. 10	0.7	3	2	2			MS16	5	2019-07-12	7 vs. 10	0.7	3	2	2
TS13	1	2020-10-07	7 vs. 9	0.78	2	1	2	0.6		MS16	1	2019-07-07	7 vs. 9	0.78	2	2	2	1
TS13	2	2020-10-08	7 vs. 9	0.78	2	1	2			MS16	2	2019-07-08	7 vs. 9	0.78	2	2	2
TS13	3	2020-10-09	7 vs. 9	0.78	2	1	2			MS16	3	2019-07-10	7 vs. 9	0.78	2	2	2
TS13	4	2020-10-10	7 vs. 9	0.78	2	1	2			MS16	4	2019-07-11	7 vs. 9	0.78	2	2	2
TS13	5	2020-10-11	7 vs. 9	0.78	2	2	2			MS16	5	2019-07-12	7 vs. 9	0.78	2	2	2
TS13	1	2020-10-07	6 vs. 7	0.86	1	2	2	0.7		MS16	1	2019-07-07	6 vs. 7	0.86	1	1	2	0.6
TS13	2	2020-10-08	6 vs. 7	0.86	1	2	2			MS16	2	2019-07-08	6 vs. 7	0.86	1	1	2
TS13	3	2020-10-09	6 vs. 7	0.86	1	1	2			MS16	3	2019-07-10	6 vs. 7	0.86	1	2	2
TS13	4	2020-10-10	6 vs. 7	0.86	1	1	2			MS16	4	2019-07-11	6 vs. 7	0.86	1	2	2
TS13	5	2020-10-11	6 vs. 7	0.86	1	1	2			MS16	5	2019-07-12	6 vs. 7	0.86	1	0	2
TS13	1	2020-10-07	8 vs. 9	0.89	1	2	2	1		MS16	1	2019-07-07	8 vs. 9	0.89	1	2	2	0.7
TS13	2	2020-10-08	8 vs. 9	0.89	1	2	2			MS16	2	2019-07-08	8 vs. 9	0.89	1	2	2
TS13	3	2020-10-09	8 vs. 9	0.89	1	2	2			MS16	3	2019-07-10	8 vs. 9	0.89	1	0	2
TS13	4	2020-10-10	8 vs. 9	0.89	1	2	2			MS16	4	2019-07-11	8 vs. 9	0.89	1	2	2
TS13	5	2020-10-11	8 vs. 9	0.89	1	2	2			MS16	5	2019-07-12	8 vs. 9	0.89	1	1	2
TS13	1	2020-10-07	9 vs. 10	0.9	1	1	2	0.5		MS16	1	2019-07-07	9 vs. 10	0.9	1	1	2	0.8
TS13	2	2020-10-08	9 vs. 10	0.9	1	0	2			MS16	2	2019-07-08	9 vs. 10	0.9	1	2	2
TS13	3	2020-10-09	9 vs. 10	0.9	1	2	2			MS16	3	2019-07-10	9 vs. 10	0.9	1	2	2
TS13	4	2020-10-10	9 vs. 10	0.9	1	0	2			MS16	4	2019-07-11	9 vs. 10	0.9	1	1	2
TS13	5	2020-10-11	9 vs. 10	0.9	1	2	2			MS16	5	2019-07-12	9 vs. 10	0.9	1	2	2
Subject	Day	Date	Pair	Ratio	Difference	Correct trials	Total trials	Percentage		Subject	Day	Date	Pair	Ratio	Difference	Correct trials	Total trials	Percentage
TS16	1	2020-10-07	2 vs. 9	0.22	7	1	2	0.9		MS31	1	2019-07-07	2 vs. 9	0.22	7	2	2	1
TS16	2	2020-10-08	2 vs. 9	0.22	7	2	2			MS31	2	2019-07-08	2 vs. 9	0.22	7	2	2
TS16	3	2020-10-09	2 vs. 9	0.22	7	2	2			MS31	3	2019-07-09	2 vs. 9	0.22	7	2	2
TS16	4	2020-10-10	2 vs. 9	0.22	7	2	2			MS31	4	2019-07-10	2 vs. 9	0.22	7	2	2
TS16	5	2020-10-11	2 vs. 9	0.22	7	2	2			MS31	5	2019-07-11	2 vs. 9	0.22	7	2	2
TS16	1	2020-10-07	3 vs. 8	0.38	5	2	2	0.9		MS31	1	2019-07-07	3 vs. 8	0.38	5	2	2	1
TS16	2	2020-10-08	3 vs. 8	0.38	5	1	2			MS31	2	2019-07-08	3 vs. 8	0.38	5	2	2
TS16	3	2020-10-09	3 vs. 8	0.38	5	2	2			MS31	3	2019-07-09	3 vs. 8	0.38	5	2	2
TS16	4	2020-10-10	3 vs. 8	0.38	5	2	2			MS31	4	2019-07-10	3 vs. 8	0.38	5	2	2
TS16	5	2020-10-11	3 vs. 8	0.38	5	2	2			MS31	5	2019-07-11	3 vs. 8	0.38	5	2	2
TS16	1	2020-10-07	4 vs. 9	0.44	5	0	2	0.8		MS31	1	2019-07-07	4 vs. 9	0.44	5	2	2	1
TS16	2	2020-10-08	4 vs. 9	0.44	5	2	2			MS31	2	2019-07-08	4 vs. 9	0.44	5	2	2
TS16	3	2020-10-09	4 vs. 9	0.44	5	2	2			MS31	3	2019-07-09	4 vs. 9	0.44	5	2	2
TS16	4	2020-10-10	4 vs. 9	0.44	5	2	2			MS31	4	2019-07-10	4 vs. 9	0.44	5	2	2
TS16	5	2020-10-11	4 vs. 9	0.44	5	2	2			MS31	5	2019-07-11	4 vs. 9	0.44	5	2	2
TS16	1	2020-10-07	3 vs. 6	0.5	3	2	2	0.9		MS31	1	2019-07-07	3 vs. 6	0.5	3	2	2	0.8
TS16	2	2020-10-08	3 vs. 6	0.5	3	1	2			MS31	2	2019-07-08	3 vs. 6	0.5	3	1	2
TS16	3	2020-10-09	3 vs. 6	0.5	3	2	2			MS31	3	2019-07-09	3 vs. 6	0.5	3	1	2
TS16	4	2020-10-10	3 vs. 6	0.5	3	2	2			MS31	4	2019-07-10	3 vs. 6	0.5	3	2	2
TS16	5	2020-10-11	3 vs. 6	0.5	3	2	2			MS31	5	2019-07-11	3 vs. 6	0.5	3	2	2
TS16	1	2020-10-07	5 vs. 10	0.5	5	2	2	0.8		MS31	1	2019-07-07	5 vs. 10	0.5	5	2	2	1
TS16	2	2020-10-08	5 vs. 10	0.5	5	1	2			MS31	2	2019-07-08	5 vs. 10	0.5	5	2	2
TS16	3	2020-10-09	5 vs. 10	0.5	5	2	2			MS31	3	2019-07-09	5 vs. 10	0.5	5	2	2
TS16	4	2020-10-10	5 vs. 10	0.5	5	1	2			MS31	4	2019-07-10	5 vs. 10	0.5	5	2	2
TS16	5	2020-10-11	5 vs. 10	0.5	5	2	2			MS31	5	2019-07-11	5 vs. 10	0.5	5	2	2
TS16	1	2020-10-07	4 vs. 7	0.57	3	2	2	0.8		MS31	1	2019-07-07	4 vs. 7	0.57	3	2	2	0.9
TS16	2	2020-10-08	4 vs. 7	0.57	3	0	2			MS31	2	2019-07-08	4 vs. 7	0.57	3	2	2
TS16	3	2020-10-09	4 vs. 7	0.57	3	2	2			MS31	3	2019-07-09	4 vs. 7	0.57	3	1	2
TS16	4	2020-10-10	4 vs. 7	0.57	3	2	2			MS31	4	2019-07-10	4 vs. 7	0.57	3	2	2
TS16	5	2020-10-11	4 vs. 7	0.57	3	2	2			MS31	5	2019-07-11	4 vs. 7	0.57	3	2	2
TS16	1	2020-10-07	7 vs. 10	0.7	3	2	2	1		MS31	1	2019-07-07	7 vs. 10	0.7	3	1	2	0.7
TS16	2	2020-10-08	7 vs. 10	0.7	3	2	2			MS31	2	2019-07-08	7 vs. 10	0.7	3	2	2
TS16	3	2020-10-09	7 vs. 10	0.7	3	2	2			MS31	3	2019-07-09	7 vs. 10	0.7	3	2	2
TS16	4	2020-10-10	7 vs. 10	0.7	3	2	2			MS31	4	2019-07-10	7 vs. 10	0.7	3	2	2
TS16	5	2020-10-11	7 vs. 10	0.7	3	2	2			MS31	5	2019-07-11	7 vs. 10	0.7	3	0	2
TS16	1	2020-10-07	7 vs. 9	0.78	2	1	2	0.6		MS31	1	2019-07-07	7 vs. 9	0.78	2	2	2	0.7
TS16	2	2020-10-08	7 vs. 9	0.78	2	1	2			MS31	2	2019-07-08	7 vs. 9	0.78	2	1	2
TS16	3	2020-10-09	7 vs. 9	0.78	2	1	2			MS31	3	2019-07-09	7 vs. 9	0.78	2	2	2
TS16	4	2020-10-10	7 vs. 9	0.78	2	2	2			MS31	4	2019-07-10	7 vs. 9	0.78	2	1	2
TS16	5	2020-10-11	7 vs. 9	0.78	2	1	2			MS31	5	2019-07-11	7 vs. 9	0.78	2	1	2
TS16	1	2020-10-07	6 vs. 7	0.86	1	2	2	0.8		MS31	1	2019-07-07	6 vs. 7	0.86	1	1	2	0.6
TS16	2	2020-10-08	6 vs. 7	0.86	1	2	2			MS31	2	2019-07-08	6 vs. 7	0.86	1	2	2
TS16	3	2020-10-09	6 vs. 7	0.86	1	1	2			MS31	3	2019-07-09	6 vs. 7	0.86	1	2	2
TS16	4	2020-10-10	6 vs. 7	0.86	1	1	2			MS31	4	2019-07-10	6 vs. 7	0.86	1	0	2
TS16	5	2020-10-11	6 vs. 7	0.86	1	2	2			MS31	5	2019-07-11	6 vs. 7	0.86	1	1	2
TS16	1	2020-10-07	8 vs. 9	0.89	1	1	2	0.8		MS31	1	2019-07-07	8 vs. 9	0.89	1	1	2	0.8
TS16	2	2020-10-08	8 vs. 9	0.89	1	1	2			MS31	2	2019-07-08	8 vs. 9	0.89	1	2	2
TS16	3	2020-10-09	8 vs. 9	0.89	1	2	2			MS31	3	2019-07-09	8 vs. 9	0.89	1	2	2
TS16	4	2020-10-10	8 vs. 9	0.89	1	2	2			MS31	4	2019-07-10	8 vs. 9	0.89	1	2	2
TS16	5	2020-10-11	8 vs. 9	0.89	1	2	2			MS31	5	2019-07-11	8 vs. 9	0.89	1	1	2
TS16	1	2020-10-07	9 vs. 10	0.9	1	1	2	0.6		MS31	1	2019-07-07	9 vs. 10	0.9	1	2	2	0.8
TS16	2	2020-10-08	9 vs. 10	0.9	1	0	2			MS31	2	2019-07-08	9 vs. 10	0.9	1	1	2
TS16	3	2020-10-09	9 vs. 10	0.9	1	2	2			MS31	3	2019-07-09	9 vs. 10	0.9	1	2	2
TS16	4	2020-10-10	9 vs. 10	0.9	1	2	2			MS31	4	2019-07-10	9 vs. 10	0.9	1	2	2
TS16	5	2020-10-11	9 vs. 10	0.9	1	1	2			MS31	5	2019-07-11	9 vs. 10	0.9	1	1	2
Subject	Day	Date	Pair	Ratio	Difference	Correct trials	Total trials	Percentage		Subject	Day	Date	Pair	Ratio	Difference	Correct trials	Total trials	Percentage
TS21	1	2020-10-07	2 vs. 9	0.22	7	1	2	0.7		MS33	1	2019-07-07	2 vs. 9	0.22	7	2	2	0.7
TS21	2	2020-10-08	2 vs. 9	0.22	7	2	2			MS33	2	2019-07-08	2 vs. 9	0.22	7	1	2
TS21	3	2020-10-09	2 vs. 9	0.22	7	1	2			MS33	3	2019-07-09	2 vs. 9	0.22	7	1	2
TS21	4	2020-10-10	2 vs. 9	0.22	7	1	2			MS33	4	2019-07-10	2 vs. 9	0.22	7	2	2
TS21	5	2020-10-11	2 vs. 9	0.22	7	2	2			MS33	5	2019-07-11	2 vs. 9	0.22	7	1	2
TS21	1	2020-10-07	3 vs. 8	0.38	5	1	2	0.6		MS33	1	2019-07-07	3 vs. 8	0.38	5	2	2	0.9
TS21	2	2020-10-08	3 vs. 8	0.38	5	1	2			MS33	2	2019-07-08	3 vs. 8	0.38	5	2	2
TS21	3	2020-10-09	3 vs. 8	0.38	5	1	2			MS33	3	2019-07-09	3 vs. 8	0.38	5	2	2
TS21	4	2020-10-10	3 vs. 8	0.38	5	1	2			MS33	4	2019-07-10	3 vs. 8	0.38	5	2	2
TS21	5	2020-10-11	3 vs. 8	0.38	5	2	2			MS33	5	2019-07-11	3 vs. 8	0.38	5	1	2
TS21	1	2020-10-07	4 vs. 9	0.44	5	2	2	0.6		MS33	1	2019-07-07	4 vs. 9	0.44	5	2	2	0.9
TS21	2	2020-10-08	4 vs. 9	0.44	5	1	2			MS33	2	2019-07-08	4 vs. 9	0.44	5	2	2
TS21	3	2020-10-09	4 vs. 9	0.44	5	2	2			MS33	3	2019-07-09	4 vs. 9	0.44	5	1	2
TS21	4	2020-10-10	4 vs. 9	0.44	5	1	2			MS33	4	2019-07-10	4 vs. 9	0.44	5	2	2
TS21	5	2020-10-11	4 vs. 9	0.44	5	0	2			MS33	5	2019-07-11	4 vs. 9	0.44	5	2	2
TS21	1	2020-10-07	3 vs. 6	0.5	3	1	2	0.7		MS33	1	2019-07-07	3 vs. 6	0.5	3	2	2	0.7
TS21	2	2020-10-08	3 vs. 6	0.5	3	2	2			MS33	2	2019-07-08	3 vs. 6	0.5	3	1	2
TS21	3	2020-10-09	3 vs. 6	0.5	3	2	2			MS33	3	2019-07-09	3 vs. 6	0.5	3	1	2
TS21	4	2020-10-10	3 vs. 6	0.5	3	1	2			MS33	4	2019-07-10	3 vs. 6	0.5	3	2	2
TS21	5	2020-10-11	3 vs. 6	0.5	3	1	2			MS33	5	2019-07-11	3 vs. 6	0.5	3	1	2
TS21	1	2020-10-07	5 vs. 10	0.5	5	2	2	0.5		MS33	1	2019-07-07	5 vs. 10	0.5	5	1	2	0.8
TS21	2	2020-10-08	5 vs. 10	0.5	5	1	2			MS33	2	2019-07-08	5 vs. 10	0.5	5	2	2
TS21	3	2020-10-09	5 vs. 10	0.5	5	2	2			MS33	3	2019-07-09	5 vs. 10	0.5	5	2	2
TS21	4	2020-10-10	5 vs. 10	0.5	5	0	1			MS33	4	2019-07-10	5 vs. 10	0.5	5	2	2
TS21	5	2020-10-11	5 vs. 10	0.5	5	0	3			MS33	5	2019-07-11	5 vs. 10	0.5	5	1	2
TS21	1	2020-10-07	4 vs. 7	0.57	3	1	2	0.7		MS33	1	2019-07-07	4 vs. 7	0.57	3	1	2	0.8
TS21	2	2020-10-08	4 vs. 7	0.57	3	1	2			MS33	2	2019-07-08	4 vs. 7	0.57	3	1	2
TS21	3	2020-10-09	4 vs. 7	0.57	3	2	2			MS33	3	2019-07-09	4 vs. 7	0.57	3	2	2
TS21	4	2020-10-10	4 vs. 7	0.57	3	1	2			MS33	4	2019-07-10	4 vs. 7	0.57	3	2	2
TS21	5	2020-10-11	4 vs. 7	0.57	3	2	2			MS33	5	2019-07-11	4 vs. 7	0.57	3	2	2
TS21	1	2020-10-07	7 vs. 10	0.7	3	0	2	0.6		MS33	1	2019-07-07	7 vs. 10	0.7	3	2	2	1
TS21	2	2020-10-08	7 vs. 10	0.7	3	1	2			MS33	2	2019-07-08	7 vs. 10	0.7	3	2	2
TS21	3	2020-10-09	7 vs. 10	0.7	3	1	2			MS33	3	2019-07-09	7 vs. 10	0.7	3	2	2
TS21	4	2020-10-10	7 vs. 10	0.7	3	1	1			MS33	4	2019-07-10	7 vs. 10	0.7	3	2	2
TS21	5	2020-10-11	7 vs. 10	0.7	3	3	3			MS33	5	2019-07-11	7 vs. 10	0.7	3	2	2
TS21	1	2020-10-07	7 vs. 9	0.78	2	1	2	0.9		MS33	1	2019-07-07	7 vs. 9	0.78	2	2	2	0.9
TS21	2	2020-10-08	7 vs. 9	0.78	2	2	2			MS33	2	2019-07-08	7 vs. 9	0.78	2	1	2
TS21	3	2020-10-09	7 vs. 9	0.78	2	2	2			MS33	3	2019-07-09	7 vs. 9	0.78	2	2	2
TS21	4	2020-10-10	7 vs. 9	0.78	2	2	2			MS33	4	2019-07-10	7 vs. 9	0.78	2	2	2
TS21	5	2020-10-11	7 vs. 9	0.78	2	2	2			MS33	5	2019-07-11	7 vs. 9	0.78	2	2	2
TS21	1	2020-10-07	6 vs. 7	0.86	1	1	2	0.6		MS33	1	2019-07-07	6 vs. 7	0.86	1	2	2	0.9
TS21	2	2020-10-08	6 vs. 7	0.86	1	2	2			MS33	2	2019-07-08	6 vs. 7	0.86	1	2	2
TS21	3	2020-10-09	6 vs. 7	0.86	1	1	2			MS33	3	2019-07-09	6 vs. 7	0.86	1	2	2
TS21	4	2020-10-10	6 vs. 7	0.86	1	0	2			MS33	4	2019-07-10	6 vs. 7	0.86	1	1	2
TS21	5	2020-10-11	6 vs. 7	0.86	1	2	2			MS33	5	2019-07-11	6 vs. 7	0.86	1	2	2
TS21	1	2020-10-07	8 vs. 9	0.89	1	2	2	0.8		MS33	1	2019-07-07	8 vs. 9	0.89	1	2	2	1
TS21	2	2020-10-08	8 vs. 9	0.89	1	1	2			MS33	2	2019-07-08	8 vs. 9	0.89	1	2	2
TS21	3	2020-10-09	8 vs. 9	0.89	1	1	2			MS33	3	2019-07-09	8 vs. 9	0.89	1	2	2
TS21	4	2020-10-10	8 vs. 9	0.89	1	2	2			MS33	4	2019-07-10	8 vs. 9	0.89	1	2	2
TS21	5	2020-10-11	8 vs. 9	0.89	1	2	2			MS33	5	2019-07-11	8 vs. 9	0.89	1	2	2
TS21	1	2020-10-07	9 vs. 10	0.9	1	2	2	0.9		MS33	1	2019-07-07	9 vs. 10	0.9	1	1	2	0.8
TS21	2	2020-10-08	9 vs. 10	0.9	1	2	2			MS33	2	2019-07-08	9 vs. 10	0.9	1	2	2
TS21	3	2020-10-09	9 vs. 10	0.9	1	1	2			MS33	3	2019-07-09	9 vs. 10	0.9	1	2	2
TS21	4	2020-10-10	9 vs. 10	0.9	1	1	1			MS33	4	2019-07-10	9 vs. 10	0.9	1	1	2
TS21	5	2020-10-11	9 vs. 10	0.9	1	3	3			MS33	5	2019-07-11	9 vs. 10	0.9	1	2	2
Subject	Day	Date	Pair	Ratio	Difference	Correct trials	Total trials	Percentage
TS22	1	2020-10-07	2 vs. 9	0.22	7	2	2	1
TS22	2	2020-10-08	2 vs. 9	0.22	7	2	2
TS22	3	2020-10-09	2 vs. 9	0.22	7	2	2
TS22	4	2020-10-10	2 vs. 9	0.22	7	2	2
TS22	5	2020-10-11	2 vs. 9	0.22	7	2	2
TS22	1	2020-10-07	3 vs. 8	0.38	5	2	2	1
TS22	2	2020-10-08	3 vs. 8	0.38	5	2	2
TS22	3	2020-10-09	3 vs. 8	0.38	5	2	2
TS22	4	2020-10-10	3 vs. 8	0.38	5	2	2
TS22	5	2020-10-11	3 vs. 8	0.38	5	2	2
TS22	1	2020-10-07	4 vs. 9	0.44	5	1	2	0.9
TS22	2	2020-10-08	4 vs. 9	0.44	5	2	2
TS22	3	2020-10-09	4 vs. 9	0.44	5	2	2
TS22	4	2020-10-10	4 vs. 9	0.44	5	2	2
TS22	5	2020-10-11	4 vs. 9	0.44	5	2	2
TS22	1	2020-10-07	3 vs. 6	0.5	3	1	2	0.8
TS22	2	2020-10-08	3 vs. 6	0.5	3	2	2
TS22	3	2020-10-09	3 vs. 6	0.5	3	2	2
TS22	4	2020-10-10	3 vs. 6	0.5	3	1	2
TS22	5	2020-10-11	3 vs. 6	0.5	3	2	2
TS22	1	2020-10-07	5 vs. 10	0.5	5	1	2	0.8
TS22	2	2020-10-08	5 vs. 10	0.5	5	1	2
TS22	3	2020-10-09	5 vs. 10	0.5	5	2	2
TS22	4	2020-10-10	5 vs. 10	0.5	5	2	2
TS22	5	2020-10-11	5 vs. 10	0.5	5	2	2
TS22	1	2020-10-07	4 vs. 7	0.57	3	2	2	0.6
TS22	2	2020-10-08	4 vs. 7	0.57	3	2	2
TS22	3	2020-10-09	4 vs. 7	0.57	3	1	2
TS22	4	2020-10-10	4 vs. 7	0.57	3	0	2
TS22	5	2020-10-11	4 vs. 7	0.57	3	1	2
TS22	1	2020-10-07	7 vs. 10	0.7	3	1	2	0.7
TS22	2	2020-10-08	7 vs. 10	0.7	3	1	2
TS22	3	2020-10-09	7 vs. 10	0.7	3	1	2
TS22	4	2020-10-10	7 vs. 10	0.7	3	2	2
TS22	5	2020-10-11	7 vs. 10	0.7	3	2	2
TS22	1	2020-10-07	7 vs. 9	0.78	2	1	2	0.9
TS22	2	2020-10-08	7 vs. 9	0.78	2	2	2
TS22	3	2020-10-09	7 vs. 9	0.78	2	2	2
TS22	4	2020-10-10	7 vs. 9	0.78	2	2	2
TS22	5	2020-10-11	7 vs. 9	0.78	2	2	2
TS22	1	2020-10-07	6 vs. 7	0.86	1	1	2	0.7
TS22	2	2020-10-08	6 vs. 7	0.86	1	1	2
TS22	3	2020-10-09	6 vs. 7	0.86	1	1	2
TS22	4	2020-10-10	6 vs. 7	0.86	1	2	2
TS22	5	2020-10-11	6 vs. 7	0.86	1	2	2
TS22	1	2020-10-07	8 vs. 9	0.89	1	2	2	0.9
TS22	2	2020-10-08	8 vs. 9	0.89	1	2	2
TS22	3	2020-10-09	8 vs. 9	0.89	1	1	2
TS22	4	2020-10-10	8 vs. 9	0.89	1	2	2
TS22	5	2020-10-11	8 vs. 9	0.89	1	2	2
TS22	1	2020-10-07	9 vs. 10	0.9	1	1	2	0.9
TS22	2	2020-10-08	9 vs. 10	0.9	1	2	2
TS22	3	2020-10-09	9 vs. 10	0.9	1	2	2
TS22	4	2020-10-10	9 vs. 10	0.9	1	2	2
TS22	5	2020-10-11	9 vs. 10	0.9	1	2	2
